# Supplementary material for: Panel-based RNA fusion sequencing improves diagnostics of pediatric acute myeloid leukemia
Source: Leukemia. 2023 Dec 12;38(3):538–44. doi: 10.1038/s41375-023-02102-9 (PMC10912021; doi:10.1038/s41375-023-02102-9)
Supplement: Supplementary file 2 — Supplemental Table S2+S3 [file 41375_2023_2102_MOESM2_ESM.xlsx]

## Sheet: Tab S2
Supplemental Table 2. Case overview
Case N°	Gender	FAB	Age at diagnosis [years]	CCG result	RNA-FS result	RNA-FS coordinates	RRFG	Other aberrations relevant for risk-stratification	Impact on risk stratification	Comparison between CCG and RNA-FS	Risk-group without RNA-FS	Risk-group with RNA-FS
1	f	M7	1.89589	46,XX,del(2)(q22q34),add(21)(p13),add(22)(p11)[cp12]/46,XX[3].nuc ish 3q26(EVI1x2)[100/100],8q22(RUNX1T1x2),21q22(RUNX1x2)[94/100],11q23(MLLx2)[99/100],16q22(CBFBx2)[98/100],17q21.1(RARAx2)[99/100]	CBFA2T3::GLIS2	rsa(16;16)(q24.3;p13.3)	inv(16)(p13q24) CBFA2T3::GLIS2	-	3	B	IR	HR
2	m	M2	16.5068	46,XY,t(8;21)(q22;q22)[13]/46,XY[2].nuc ish 3q26(EVI1x2)[100/100],8q22(ETOx3),21q22(AML1x3)(ETO con AML 1x2)[83/100],11q23(MLLx2)[100/100],16q22(CBFBx2)[99/100],17q21.1(RARAx2)[100/100]	RUNX1::RUNX1T1 RUNX1T1::RUNX1	rsa(21;8)(q22.12;q21.3) rsa(8;21)(q21.3;q22.12)	t(8;21)(q22;q22) RUNX1::RUNX1T1	-	1	A	SR	SR
3	m	M2	16.5534	46,XY,t(8;21)(q22;q22)[16].nuc ish 3q26(EVI1x2)[97/100],8q22(ETOx3),21q22(AML1x3)(ETO con AML1x2)[90/100],11q23(MLLx2)[100/100]	RUNX1::RUNX1T1 RUNX1T1::RUNX1	rsa(21;8)(q22.12;q21.3) rsa(8;21)(q21.3;q22.12)	t(8;21)(q22;q22) RUNX1::RUNX1T1	-	1	A	SR	SR
4	m	M2	9.16164	46,X,-Y,+8,t(8;21)(q12;q21)[12]/46,XY[3].nuc ish 3q26(EVl1x2)[100/100],8q22(ETOx4),21q22(AML 1x3)(ETO con AML 1x2)[100/100],11q23(MLLx2)[100/100],16q22(CBFBx2)[100/100],17q21.1(RARAx2)[100/100]	RUNX1::RUNX1T1 RUNX1T1::RUNX1	rsa(21;8)(q22.12;q21.3) rsa(8;21)(q21.3;q22.12)	t(8;21)(q22;q22) RUNX1::RUNX1T1	-	1	A	SR	SR
5	f	M1	14.1288	46,XX,t(8;14;21)(q22;q21;q22)[11]/46,XX[4].nuc ish 3q26(EVl1x2)[100/100],8q22(ETOx3),21q22(AML1x3)(ETO con AML1x1)[88/100],11q23(MLLx2)[100/100],16q22(CBFBx2)[98/100],17q21.1(RARAx2)[99/100]	RUNX1::RUNX1T1 RUNX1T1::RUNX1	rsa(21;8)(q22.12;q21.3) rsa(8;21)(q21.3;q22.12)	t(8;21)(q22;q22) RUNX1::RUNX1T1	-	1	A	SR	SR
6	m	M2	12.3671	46,XY,t(2;5;21;8)(q33;p14;q22;q22)[13]/46,XY[2].nuc ish 8q22(ETOx3),21q22(AML1x3)(ETO con AML1x1)[86/100],11q23(MLLx2)[100/100],16q22(CBFBx2)[100/100],17q21.1(RARAx2)[100/100]	RUNX1::RUNX1T1 RUNX1T1::RUNX1	rsa(21;8)(q22.12;q21.3) rsa(8;21)(q21.3;q22.12)	t(8;21)(q22;q22) RUNX1::RUNX1T1	-	1	A	SR	SR
7	m	M2	6.81644	45,X,-Y,t(8;21)(q22;q22)[17]/46,XY[3].nuc ish 3q26(EVI1x2)[99/100],8q22(ETOx3),21 q22(AML1x3)(ETO con AML1 x2)[97/100],11q23(MLLx2)[100/100),16q22(CBFBx2)[99/100],17q21.1(RARAx2)[100/100]	RUNX1::RUNX1T1 RUNX1T1::RUNX1	rsa(21;8)(q22.12;q21.3) rsa(8;21)(q21.3;q22.12)	t(8;21)(q22;q22) RUNX1::RUNX1T1	-	1	A	SR	SR
8	m	M2	7.4137	46,XY,t(8;21)(q22;q22)[2]/45,idem,-Y[15]/46,XY[3].nuc ish 3q26(EVl1x2)[100/100],8q22(ETOx3),21q22(AML1x3)(ETO con AML 1x2)[98/100],11q23(MLLx2)[100/100],16q22(CBFBx2)[100/100],17q21.1(RARAx2)[100/100]	RUNX1::RUNX1T1 RUNX1T1::RUNX1	rsa(21;8)(q22.12;q21.3) rsa(8;21)(q21.3;q22.12)	t(8;21)(q22;q22) RUNX1::RUNX1T1	-	1	A	SR	SR
9	f	M2	3.12329	46,XX,t(8;21)(q22;q22)[15]/46,XX[1].nuc ish 3q26(EVI1x2)[100/100],8q22(ETOx3),21q22(AML1x3)(ETO con AML1x2)[96/100],11q23(MLLx2)[100/100],16q22(CBFBx2)[100/100]	RUNX1::RUNX1T1 RUNX1T1::RUNX1	rsa(21;8)(q22.12;q21.3) rsa(8;21)(q21.3;q22.12)	t(8;21)(q22;q22) RUNX1::RUNX1T1	-	1	A	SR	SR
10	f	M2	9.09863	45,X,-X,t(8;21)(q22;q22),del(9)(q21q33),inc[15].nuc ish 3q26(EVI1x2)[100/100],8q22(ETOx3),21q22(AML1x3)(ETO con AML1x2)[90/100],11q23(MLLx2)[100/100],16q22(CBFBx2)[100/100],17q21.1(RARAx2)[99/100]	RUNX1::RUNX1T1 RUNX1T1::RUNX1	rsa(21;8)(q22.12;q21.3) rsa(8;21)(q21.3;q22.12)	t(8;21)(q22;q22) RUNX1::RUNX1T1	complex karyotype	1	A	SR	SR
11	f	M2	5.92603	46,XX,inv(2)(q11q31),del(6)(q14),t(8;21)(q22;q22),der(11)add(11)(p15)inv(11)(p15q14)[14]/46,XY[1].nuc ish 3q26(EVI1x2)[100/100],8q22(ETOx3),21q22(AML1x3)(ETO con AML1x2)[90/100],11q23(MLLx2)[99/100],16q22(CBFBx2)[98/100],17q21.1(RARAx2)[99/100]	RUNX1::RUNX1T1 RUNX1T1::RUNX1	rsa(21;8)(q22.12;q21.3) rsa(8;21)(q21.3;q22.12)	t(8;21)(q22;q22) RUNX1::RUNX1T1	complex karyotype	1	A	SR	SR
12	m	M2	14.3671	45,X,-Y,t(8;21)(q22;q22)[15].nuc ish 3q26(EVI1x2)[100/100],cen7(CEP7x2),7q31(D7S486x2)[98/100],8q22(ETOx3),21q22(AML1x3)(ETO con AML1x2)[95/100],11q23(MLLx2)[99/100],16q22(CBFBx2)[99/100],17q21.1(RARAx2)[100/100]	RUNX1::RUNX1T1 RUNX1T1::RUNX1	rsa(21;8)(q22.12;q21.3) rsa(8;21)(q21.3;q22.12)	t(8;21)(q22;q22) RUNX1::RUNX1T1	-	1	A	SR	SR
13	m	M2	6.61096	46,XY,t(8;21)(q22;q22),del(9)(q11q33)[15].nuc ish 3q26(EVI1x2)[100/100],8q22(ETOx3),21q22(AML1x3)(ETO con AML1x2)[96/100],11q23(MLLx2)[100/100],12p13(ETV6x2),21q22(RUNX1x3)[91/100],16q22(CBFBx2)[100/100],17q21.1(RARAx2)[100/100]	RUNX1::RUNX1T1 RUNX1T1::RUNX1	rsa(21;8)(q22.12;q21.3) rsa(8;21)(q21.3;q22.12)	t(8;21)(q22;q22) RUNX1::RUNX1T1	-	1	A	SR	SR
14	f	M2	8.39726	46,​XX,​t(8;21)(q22;q22)[10]/45,​idem,​-X,​del(9)(q21q33)[2]/46,​XX[3].nuc ish 3q26(EVI1x2)[100/100],8q22(ETOx3),21q22(AML1x3)(ETO con AML1x2)[96/100],11q23(MLLx2)[100/100],16q22(CBFBx2)[100/100],17q21.1(RARAx2)[100/100]	RUNX1::RUNX1T1 RUNX1T1::RUNX1	rsa(21;8)(q22.12;q21.3) rsa(8;21)(q21.3;q22.12)	t(8;21)(q22;q22) RUNX1::RUNX1T1	complex karyotype	1	A	SR	SR
15	f	M2	5.27123	47,XX,t(8;21)(q22;q22),+15[20].nuc ish 3q26(EVI1x2)[100/100],8q22(ETOx3),21q22(AML1x3)(ETO con AML1x2)[96/100],11q23(MLLx2)[100/100],16q22(CBFBx2)[100/100],17q21.1(RARAx2)[99/100]	RUNX1::RUNX1T1 RUNX1T1::RUNX1	rsa(21;8)(q22.12;q21.3) rsa(8;21)(q21.3;q22.12)	t(8;21)(q22;q22) RUNX1::RUNX1T1	-	1	A	SR	SR
16	m	M2	10.0493	46,XX,t(8;21)(q22;q22)[14]/45,idem,-X[5].nuc ish 3q26(EVI1x2)[100/100],8q22(ETOx3),21q22(AML1x3)(ETO con AML1x2)[90/100],16q22(CBFBx2)[100/100],17q21.1(RARAx2)[99/100]	RUNX1::RUNX1T1 RUNX1T1::RUNX1	rsa(21;8)(q22.12;q21.3) rsa(8;21)(q21.3;q22.12)	t(8;21)(q22;q22) RUNX1::RUNX1T1	-	1	A	SR	SR
17	m	M1	17.4904	45,X,-Y,t(8;21)(q22;q22)[12]/44,idem,-11[3].nuc ish 8q22(ETOx3),21q22(AML1x3)(ETO con AML1x2)[91/100],11q23(MLLx2)[100/100],16q22(CBFBx2)[100/100],17q21.1(RARAx2)[99/100]	RUNX1::RUNX1T1 RUNX1T1::RUNX1	rsa(21;8)(q22.12;q21.3) rsa(8;21)(q21.3;q22.12)	t(8;21)(q22;q22) RUNX1::RUNX1T1	complex karyotype	1	A	SR	SR
18	m	M2	16.5507	45,X,-Y,t(8;21)(q22;q22)[15].nuc ish 3q26(EVIx2)[100/100],8q22(ETOx3),21q22(AML1x3)(ETO con AML1x1~2)[95/100],11q23(MLLx2)[100/100],16q22(CBFBx2)[100/100],17q21.1(RARAx2)[100/100]	RUNX1::RUNX1T1 RUNX1T1::RUNX1	rsa(21;8)(q22.12;q21.3) rsa(8;21)(q21.3;q22.12)	t(8;21)(q22;q22) RUNX1::RUNX1T1	-	1	A	SR	SR
19	m	M2	9.64658	46,XY,t(8;21)(q22;q22)[7]/45,idem,-Y[4]/46,XY[9].nuc ish 3q26(EVI1x2)[99/100],​8q22(ETOx3),​21q22(AML1x3)(ETO con AML1x2)[86/100],​11q23(MLLx2)[100/100],​16q22(CBFBx2)[100/100],​17q21.​1(RARAx2)[100/100]	RUNX1::RUNX1T1 RUNX1T1::RUNX1	rsa(21;8)(q22.12;q21.3) rsa(8;21)(q21.3;q22.12)	t(8;21)(q22;q22) RUNX1::RUNX1T1	-	1	A	SR	SR
20	m	M2	17.5644	46,XY,del(7)(q31q36),der(8)t(8;21)(q22;q22),der(21)t(8;21)(q23;p12)[21].ish der(8)(ETO+,AML1+)[2].nuc ish 3q26(EVl1x2)[100/100],8q22(ETOx2),21q22(AML1x3)(ETO con AML1x1)[93/100],11q23(MLLx2)[100/100],17q21.1(RARAx2)[99/100]	RUNX1::RUNX1T1 RUNX1T1::RUNX1 C22orf34::BRD1	rsa(21;8)(q22.12;q21.3) rsa(8;21)(q21.3;q22.12) rsa(22;22)(q13.33;q13.33)	t(8;21)(q22;q22) RUNX1::RUNX1T1	complex karyotype	1	A	SR	SR
21	f	M2	7.52603	46,XX,t(8;21)(q22;q22)[5]/47,idem,+8[6]/46,XX,der(8)t(8;21)(q22;q22),der(21)t(8;21)(q?12;p11)[9].nuc ish 3q26(EVI1x2)[100/100],8q22(ETOx3~4),21q22(AML1x3)(ETO con AML1x2)[84/100],11q23(MLLx2],16q22(CBFBx2)[100/100],17q21.1(RARAx2)[100/100]	RUNX1::RUNX1T1 RUNX1T1::RUNX1 PIM3::BRD1	rsa(21;8)(q22.12;q21.3) rsa(8;21)(q21.3;q22.12) rsa(22;22)(q13.33;q13.33)	t(8;21)(q22;q22) RUNX1::RUNX1T1	-	1	A	SR	SR
22	f	M2	10.411	45,X,-X,t(8;21)(q22;q22)[25].nuc ish 3q26(EVl1x2)[99/100],8q22(ETOx3),21q22(AML 1x3)(ETO con AML 1x2)[95/100],11q23(MLLx2)[100/100],16q22(CBFBx2)[99/100],17q21.1(RARAx2)[98/100]	RUNX1::RUNX1T1 RUNX1T1::RUNX1	rsa(21;8)(q22.12;q21.3) rsa(8;21)(q21.3;q22.12)	t(8;21)(q22;q22) RUNX1::RUNX1T1	-	1	A	IR	IR
23	f	M2	5.73699	45,X,-X,add(7)(q31),t(8;21)(q22;q22),-18,+mar[12]/44,idem,-20[3].nuc ish 3q26(EVI1x2)[100/100],8q22(RUNX1T1x3),21q22(RUNX1x3)(RUNX1T1 con RUNX1x2)[91/100],11q23(MLLx2)[99/100],16q22(CBFBx2)[100/100],17q21.1(RARAx2)[97 /100]	RUNX1::RUNX1T1 RUNX1T1::RUNX1 C22orf34::BRD1	rsa(21;8)(q22.12;q21.3) rsa(8;21)(q21.3;q22.12) rsa(22;22)(q13.33;q13.33)	t(8;21)(q22;q22) RUNX1::RUNX1T1	complex karyotype	1	A	SR	SR
24	m	M2	17.8274	46,XY,t(8;21)(q22;q22)[2]/46,idem,del(9)(q21q31)[15]/45,idem,-Y[3].nuc ish 3q26(EVI1x2)[100/100],8q22(ETOx3),21q22(AML1x3)(ETO con AML1x2)[100/100],11q23(MLLx2)[100/100],16q22(CBFBx2)[100/100],17q21.​1(RARAx2)[98/100]	RUNX1::RUNX1T1 RUNX1T1::RUNX1	rsa(21;8)(q22.12;q21.3) rsa(8;21)(q21.3;q22.12)	t(8;21)(q22;q22) RUNX1::RUNX1T1	-	1	A	SR	SR
25	f	M1	11.5973	46,XX,t(8;21)(q22;q22),inc[4].nuc ish 3q26(EVl1x2)[98/100),8q22(ETOx3),​21q22(AML1x3)(ETO con AML1x2)[75/100],11q23(MLLx2)[97/100],16q22(CBFBx2)[98/100],17q21.1(RARAx1)[7/100]	RUNX1::RUNX1T1 RUNX1T1::RUNX1	rsa(21;8)(q22.12;q21.3) rsa(8;21)(q21.3;q22.12)	t(8;21)(q22;q22) RUNX1::RUNX1T1	-	1	A	SR	SR
26	m	M2	13.5452	45,X,-Y,t(8;21)(q22;q22)[14]/46,XY[1].nuc ish 3q26(EVI1x2)[99/100],​cen7(CEP7x2),​7q31(D7S486x2)[100/100],​cen8(CEP8x2)[99/100],​8q22(ETOx3),​21q22(AML1x3)(ETO con AML1x2)[95/100],​11q23(MLLx2)[100/100],​16q22(CBFBx2)[100/100],​17q21.​1(RARAx2)[99/100]	RUNX1::RUNX1T1 RUNX1T1::RUNX1	rsa(21;8)(q22.12;q21.3) rsa(8;21)(q21.3;q22.12)	t(8;21)(q22;q22) RUNX1::RUNX1T1	-	1	A	SR	SR
27	f	M2	8.01096	46,XX,t(8;21)(p23;q22),ins(21;8)(q22;q22q22)[14]/46,XX[1].ish der(8)ins(21;8)(RUNX1+;RUNX1T1+)[6].nuc ish 3q26(EVI1x2),8q22(ETOx3),21q22(AML1x3)(ETO con AML1x1)[94/100],11q23(MLLx2)[100/100],16q22(CBFBx2)[100/100],17q21.1(RARAx2)[100/100]	RUNX1::RUNX1T1 RUNX1T1::RUNX1	rsa(21;8)(q22.12;q21.3) rsa(8;21)(q21.3;q22.12)	t(8;21)(q22;q22) RUNX1::RUNX1T1	-	1	A	SR	SR
28	f	M2	9.69863	46,XX,t(8;21)(q22;q22)[8]/45,idem,-X[7]/46,XX[5].nuc ish 8q22(ETOx3),21q22(AML1x3)(ETO con AML1x2)[96/100],11q23(MLLx2)[100/100],16q22(CBFBx2)[99/100],17q21.1(RARAx2)[98/100]	RUNX1::RUNX1T1 RUNX1T1::RUNX1	rsa(21;8)(q22.12;q21.3) rsa(8;21)(q21.3;q22.12)	t(8;21)(q22;q22) RUNX1::RUNX1T1	-	1	A	SR	SR
29	m	M2	3.50959	45,X,-Y,t(8;21)(q22;q22),inc[15].nuc ish 3q26(EVI1x2)[100/100],8q22(ETOx3),21q22(AML1x3)(ETO con AML1x1)[80/100],11q23(MLLx2)[100/100],16q22(CBFBx2)[100/100],17q21.1(RARAx2)[100/100]	RUNX1::RUNX1T1 RUNX1T1::RUNX1 TOX::RUNX1	rsa(21;8)(q22.12;q21.3) rsa(8;21)(q21.3;q22.12) rsa(8;21)(q12.1;q22.12)	t(8;21)(q22;q22) RUNX1::RUNX1T1	-	1	A	SR	SR
30	m	M2	13.3808	46,XY,t(8;21)(q22;q22)[5]/90,idem,-5,t(8;21),-11,-16,+17,+19,-20[9]/46,XY[1]].nuc ish 3q26(EVl1x4)[82/100],8q22(ETOx3~6),21q22(AML1x3~6)(ETO con AML1x2~4)[56/100],11q23(MLLx3)[77 /100],16q22(CBFBx3)[77/100],17q21.1(RARAx4~5)[72/100]	RUNX1::RUNX1T1 RUNX1T1::RUNX1	rsa(21;8)(q22.12;q21.3) rsa(8;21)(q21.3;q22.12)	t(8;21)(q22;q22) RUNX1::RUNX1T1	-	1	A	SR	SR
31	m	M2	15.0274	45,X,-Y,t(8;21)(q22;q22)[15].nuc ish 3q26(EVI1x2)[100/100],8q22(ETOx3),21q22(AML1x3)(ETO con AML1x2)[96/100],11q23(MLLx2)[100/100],16q22(CBFBx2)[99/100],17q21.1(RARAx2)[99/100]	RUNX1::RUNX1T1 RUNX1T1::RUNX1	rsa(21;8)(q22.12;q21.3) rsa(8;21)(q21.3;q22.12)	t(8;21)(q22;q22) RUNX1::RUNX1T1	-	1	A	IR	IR
32	f	M1	7.75616	46,XX,t(8;21)(q22;q22),del(9)(q21q31)[11]/47,idem,+22[4)/46,XX[5].nuc ish 3q26(EVl1x2)[100/100],8q22(ETOx3),21q22(AML1x3)(ETO con AML 1x2)[88/100],11q23(MLLx2)[98/100],16q22(CBFBx2)[100/100],17q21.1(RARAx2)[99/100]	RUNX1::RUNX1T1 RUNX1T1::RUNX1	rsa(21;8)(q22.12;q21.3) rsa(8;21)(q21.3;q22.12)	t(8;21)(q22;q22) RUNX1::RUNX1T1	complex karyotype	1	A	SR	SR
33	f	M1	10.8164	47,XX,+8,add(21)(q22)[13]/46,idem,-X[7].nuc ish 3q26(EVl1x2)[99/100],8q22(ETOx4),21q22(AML1x3)(ETO con AML 1x1)[87/100],11q23(MLLx2)[100/100],16q22(CBFBx2)[100/100],17q21.1(RARAx2)[99/100]	RUNX1::RUNX1T1 RUNX1T1::RUNX1	rsa(21;8)(q22.12;q21.3) rsa(8;21)(q21.3;q22.12)	t(8;21)(q22;q22) RUNX1::RUNX1T1	complex karyotype	1	A	SR	SR
34	f	M2	4.00822	46,XX,t(8;21)(q22;q22)[15].nuc ish 9q34(ABL1x2),22q11(BCRx2)[97/100],12p13(ETV6x2),21q22(RUNX1x3)[71/100]	RUNX1::RUNX1T1 RUNX1T1::RUNX1	rsa(21;8)(q22.12;q21.3) rsa(8;21)(q21.3;q22.12)	t(8;21)(q22;q22) RUNX1::RUNX1T1	-	1	A	SR	SR
35	f	M2	2.73699	46,XX,t(8;21)(q22;q22)[15].nuc ish 3q26(EVI1x2)[100/100],8q22(ETOx3),21q22(AML1x3)(ETO con AML1x2)[93/100],11q23(MLLx2)[98/100],16q22(CBFBx2)[100/100],17q21.1(RARAx2)[98/100]	RUNX1::RUNX1T1 RUNX1T1::RUNX1	rsa(21;8)(q22.12;q21.3) rsa(8;21)(q21.3;q22.12)	t(8;21)(q22;q22) RUNX1::RUNX1T1	-	1	A	SR	SR
36	f	M2	5.0274	45,X,-X,t(8;21)(q22;q22)[15].nuc ish 3q26(EVl1x2)[100/100],8q22(ETOx3),21q22(AML1x3)(ETO con AML1x2)[92/100],11q23(MLLx2)[100/100],16q22(CBFBx2)[100/100],17q21.1(RARAx2)[100/100]	RUNX1::RUNX1T1 RUNX1T1::RUNX1	rsa(21;8)(q22.12;q21.3) rsa(8;21)(q21.3;q22.12)	t(8;21)(q22;q22) RUNX1::RUNX1T1	-	1	A	SR	SR
37	m	M4	0.605479	47,XX,t(7;12)(q36;p13),+19[14]/46,XX[1].nuc ish 3q26(EVI1x2)[100/100],8q22(RUNX1T1x2),21q22(RUNX1x2)[99/100],11q23(MLLx2)[100/100],12p13(TELx2)(5'TEL sep 3'TELx1)[96/100],16q22(CBFBx2)[100/100],17q21.1(RARAx2)[100/100]	-	-	t(7;12)(q36;p13)	-	3	D	HR	HR
38	f	M2	12.5808	46,XX,t(6;9)(p22;q34)[15].nuc ish 3q26(EVl1x2)[100/100],6p22(DEKx3),9q34(NUP214x3)(DEK con NUP214x2)[85/100],8q22(RUNX1T1x2),21q22(RUNX1x2)[100/100],11q23(MLLx2)[100/100],16q22(CBFBx2)[100/100],17q21.1(RARAx2)[100/100]	DEK::NUP214 NUP214::DEK	rsa(6;9)(p22.3;q34.13) rsa(9;6)(q34.13;p22.3)	t(6;9)(p23;q34) DEK::NUP214	FLT3-ITD + WT1	3	A	HR	HR
39	m	M4	6.55068	46,XY,t(6;9)(p22;q34)[15].nuc ish 21q22.13-q22.2(D21S259,D21S341,D21S342)x2[99/100],3q26(EVI1x2)[100/100],8q22(RUNX1T1x2),21q22(RUNX1x2)[100/100],11q23(MLLx2)[100/100],16q22(CBFBx2)[100/100],17q21.1(RARAx2)[100/100]	DEK::NUP214 NUP214::DEK	rsa(6;9)(p22.3;q34.13) rsa(9;6)(q34.13;p22.3)	t(6;9)(p23;q34) DEK::NUP214	-	3	A	HR	HR
40	f	M4	9.97534	46,XX,t(6;9)(p22;q34)[15].nuc ish 3q26(EVI1x2)[100/100],6p22(DEKx3),9q34(NUP214x3),(DEK con NUP214x2)[97/100],8q22(RUNX1T1x2),21q22(RUNX1x2)[98/100],11q23(MLLx2)[100/100],16q22(CBFBx2)[100/100],17q21.1(RARAx2)[98/100]	DEK::NUP214 NUP214::DEK	rsa(6;9)(p22.3;q34.13) rsa(9;6)(q34.13;p22.3)	t(6;9)(p23;q34) DEK::NUP214	-	3	A	HR	HR
41	m	M2	14.8877	46,XY,t(6;9)(p23;q34)[14]/46,XY[1].nuc ish 3q26(EVI1x2)[100/100],8q22(RUNX1T1x2),21q22(RUNX1x2)[98/100],11q23(MLLx2)[100/100],16q22(CBFBx2)[98/100],17q21.1(RARAx2)[100/100]	DEK::NUP214 NUP214::DEK	rsa(6;9)(p22.3;q34.13) rsa(9;6)(q34.13;p22.3)	t(6;9)(p23;q34) DEK::NUP214	-	3	A	HR	HR
42	f	M4	2.3589	46,XX[15].nuc ish 3q26(EVI1x2)[100/100],8q22(RUNX1T1x2),21q22(RUNX1x2)[100/100],11q23(5'MLLx3,3'MLLx2)(5'MLL con 3'MLLx2)[94/100],16q22(CBFBx2)[100/100],17q21.1(RARAx2)[100/100]	KMT2A::MLLT4	rsa(11;6)(q23.3;q27)	t(6;11)(q27;q23) KMT2A::MLLT4	-	3	C	IR	HR
43	f	M5	10.3205	46,XX,t(6;11)(q27;q23)[25].nuc ish 3q26(EVI1x2)[100/100],8q22(RUNX1T1x2),21q22(RUNX1x2)[99/100],11q23(MLLx2)(5'MLL sep 3'MLLx1)[97/100],16q22(CBFBx2)[100/100],17q21.1(RARAx2)[100/100]	KMT2A::MLLT4	rsa(11;6)(q23.3;q27)	t(6;11)(q27;q23) KMT2A::MLLT4	-	3	A	HR	HR
44	f	M2	17.9644	46,XX,del(1)(p32p35),dic(5;22)(p11;p11),-8,t(9;22)(q34;q11),-16,inv(16)(q?12q?21),+mar1x2,+mar2[5]/46,XX[20].nuc ish 3q26(EVl1x2)[100/100],8q22(RUNX1T1x2),21q22(RUNX1x2)[100/100],9q34(ABLx3),​22q11(BCRx2)(BCR con ABLx1)[14/100],11q23(MLLx2)[99/100],16q22(CBFBx2)[98/100],17q21.1(RARAx2)[99/100]	NUP98::NSD1 NSD1::NUP98 BCR::ABL1 ABL1::BCR	rsa(11;5)(p15.4;q35.3) rsa(5;11)(q35.3;p15.4) rsa(22;9)(q11.23;q34.12) rsa(9;22)(q34.12;q11.23)	t(5;11)(q35;p15) NUP98::NSD1	complex karyotype + FLT3-ITD + WT1	3	B	HR	HR
45	m	M4	17.9836	47,XY,+8[11]/46,XY[9].nuc ish 3q26(EVl1x2)[99/100],8q22(RUNX1T1x3),21q22(RUNX1x2)[25/100],11q23(MLLx2)[100/100],13q14(RB1x2),13q34(13q34x2)[95/100],16q22(CBFBx2)[100/100],17q21.1(RARAx2)[100/100]	NUP98::NSD1 NSD1::NUP98	rsa(11;5)(p15.4;q35.3) rsa(5;11)(q35.3;p15.4)	t(5;11)(q35;p15) NUP98::NSD1	-	3	B	IR	HR
46	m	M4	4.67397	47,XY,+8,del(9)(q21q31)[15].nuc ish 3q26(EVI1x2)[100/100],8q22(ETOx3),21q22(AML1x2)[100/100],11q23(MLLx2)[99/100],16q22(CBFBx2)[100/100],17q21.1(RARAx2)[100/100]	NUP98::NSD1 NSD1::NUP98	rsa(11;5)(p15.4;q35.3) rsa(5;11)(q35.3;p15.4)	t(5;11)(q35;p15) NUP98::NSD1	-	3	B	IR	HR
47	m	M4	2.88219	46,XY[15].nuc ish 3q26(EVI1x2)[100/100],8q22(RUNX1T1x2),21q22(RUNX1x2)[99/100],11q23(MLLx2)[99/100],16q22(CBFBx2)[100/100],17q21.1(RARAx2)[100/100]	NUP98::NSD1 NSD1::NUP98	rsa(11;5)(p15.4;q35.3) rsa(5;11)(q35.3;p15.4)	t(5;11)(q35;p15) NUP98::NSD1	FLT3-ITD + WT1	3	B	HR	HR
48	f	M4	9.13151	46,XX,inc[15].nuc ish 3q26(EVl1x2)[100/100],8q22(RUNX1T1x2),21q22(RUNX1x2)[100/100],11q23(MLLx2)[98/100],16q22(CBFBx2)[100/100],17q21.1(RARAx2)[100/100]	NUP98::NSD1 NSD1::NUP98	rsa(11;5)(p15.4;q35.3) rsa(5;11)(q35.3;p15.4)	t(5;11)(q35;p15) NUP98::NSD1	-	3	B	IR	HR
49	m	M4	10.0548	46,XY,inc[10].nuc ish 3q26(EVl1x2)[100/100],8q22(RUNX1T1x2),21q22(RUNX1x2)[99/100],11q23(MLLx2)[100/100],16q22(CBFBx2)[100/100],17q21.1(RARAx2)[97/100]	NUP98::NSD1 NSD1::NUP98	rsa(11;5)(p15.4;q35.3) rsa(5;11)(q35.3;p15.4)	t(5;11)(q35;p15) NUP98::NSD1	FLT3-ITD + WT1	3	B	HR	HR
50	m	M4	15.9753	46,XY,t(11;15)(q13;q21)[10].nuc ish 3q26(EVI1x2)[100/100],8q22(RUNX1T1x2),21q22(RUNX1x2)[100/100],11q23(MLLx2)[99/100],16q22(CBFBx2)[99/100],17q21.1(RARAx2)[98/100]	NUP98::NSD1 NSD1::NUP98	rsa(11;5)(p15.4;q35.3) rsa(5;11)(q35.3;p15.4)	t(5;11)(q35;p15) NUP98::NSD1	-	3	B	IR	HR
51	m	M1	11.7288	46,XY[25].nuc ish 3q26(EVl1x2)[100/100],8q22(RUNX1T1x2),21q22(RUNX1x2)[99/100],11q23(MLLx2)[100/100],16q22(CBFBx2)[100/100],17q21.1(RARAx2)[99/100]	NUP98::NSD1 NSD1::NUP98	rsa(11;5)(p15.4;q35.3) rsa(5;11)(q35.3;p15.4)	t(5;11)(q35;p15) NUP98::NSD1	FLT3-ITD + WT1	3	B	HR	HR
52	m	M2	14.726	46,XY[15].​nuc ish 3q26(EVI1x2)[99/100],​8q22(RUNX1T1x2),​21q22(RUNX1x2)[97/100],​9q34(ABL1x2),​22q11(BCRx2)[96/100],​11q23(MLLx2)[99/100],​16q22(CBFBx2)[98/100],​17q21.​1(RARAx2)[97/100]	NUP98::NSD1	rsa(11;5)(p15.4;q35.3)	t(5;11)(q35;p15) NUP98::NSD1	-	3	B	IR	HR
53	m	M5	17.2466	47,XY,+8[2]/48,idem,+8 [11]/46,XY[2].nuc ish 3q26(EVI1x2)[100/100],8q22(ETOx3~4),21q22(AML1x2)[87/100],11q23(MLLx2)[100/100],16q22(CBFBx2)[100/100],17q21.1(RARAx2)[100/100]	NUP98::NSD1	rsa(11;5)(p15.4;q35.3)	t(5;11)(q35;p15) NUP98::NSD1	-	3	B	IR	HR
54	m	M5	15.5863	46,XY,t(16;21)(p11;q22)[13]/46,idem,-16,+22[6]/46,XY[1].nuc ish 3q26(EVI1x3)[17/100],11q23(MLLx3)[25/100],16q22(CBFBx1)[31/100],16q22(CBFBx3)[18/100]	FUS::ERG ERG::FUS	rsa(16;21)(p11.2;q22.2) rsa(21;16)(q22.2;p11.2)	t(16;21)(p11;q22) FUS::ERG	complex karyotype	3	A	HR	HR
55	m	M3	10.2274	46,XY,t(15;17)(q24;q21),inc[15].nuc ish 3q26(EVl1x2)[100/100],8q22(RUNX1T1x2),21q22(RUNX1x2)[99/100],11q23(MLLx2)[100/100],16q22(CBFBx2)[100/100],​17q21.1(3'RARAx2,5'RARAx1)(3'RARA con 5'RARAx1)[98/100]	PML::RARA	rsa(15;17)(q24.1;q21.2)	t(15;17)(q24;q21) PML::RARA	-	4	A	other	other
56	m	M3	17.9315	46,XY,t(15;17)(q24;q21)[15].nuc ish 3q26(EVI1x2)[100/100],8q22(RUNX1T1x2),21q22(RUNX1x2)[100/100],11q23(MLLx2)[100/100],16q22(CBFBx2)[100/100],17q21.1(RARAx2)(5´RARA sep 3`RARAx1)[98/100]	PML::RARA RARA::PML	rsa(15;17)(q24.1;q21.2) rsa(17;15)(q21.2;q24.1)	t(15;17)(q24;q21) PML::RARA	-	4	A	other	other
57	m	M3	15.8329	46,XY,t(15;17)(q24;q21),inc[15].nuc ish 3q26(EVI1x2)[99/100],8q22(RUNX1T1x2),21q22(RUNX1x2)[100/100],11q23(MLLx2)[100/100],16q22(CBFBx2)[100/100],17q21.1(5'RARAx3,3'RARAx2)(5'RARA con 3'RARAx2)[93/100]	PML::RARA RARA::PML	rsa(15;17)(q24.1;q21.2) rsa(17;15)(q21.2;q24.1)	t(15;17)(q24;q21) PML::RARA	-	4	A	other	other
58	m	M3	10.7808	46,XY,t(15;17)(q24;q21)[20].nuc ish 3q26(EVI1x2)[100/100],8q22(RUNX1T1x2),21q22(RUNX1x2)[99/100],11q23(MLLx2)[100/100],16q22(CBFBx2)[100/100],17q21.1(RARAx2)(5'RARA sep 3'RARAx1)[88/100]	PML::RARA RARA::PML	rsa(15;17)(q24.1;q21.2) rsa(17;15)(q21.2;q24.1)	t(15;17)(q24;q21) PML::RARA	-	4	A	other	other
59	f	M3	8.96438	46,XX,t(15;17)(q24;q21)[9]/46,XX[1].nuc ish 3q26(EVI1x2)[100/100],8q22(RUNX1T1x2),21q22(RUNX1x2)[100/100],11q23(MLLx2)[100/100],16q22(CBFBx2)[100/100],17q21.1(RARAx2)(5'RARA sep 3'RARAx1)[40/100]	PML::RARA RARA::PML	rsa(15;17)(q24.1;q21.2) rsa(17;15)(q21.2;q24.1)	t(15;17)(q24;q21) PML::RARA	-	4	A	other	other
60	f	M3	15.4082	46,XX,t(15;17)(q24;q21),inc[13]/46,XX,inc[2].nuc ish 3q26(EVI1x2)[99/100],8q22(RUNX1T1x2),21q22(RUNX1x2)[99/100],11q23(MLLx2)[100/100],16q22(CBFBx2)[99/100],17q21.1(RARAx2)(5'RARA sep 3'RARAx1)[93/100]	PML::RARA RARA::PML	rsa(15;17)(q24.1;q21.2) rsa(17;15)(q21.2;q24.1)	t(15;17)(q24;q21) PML::RARA	-	4	A	other	other
61	m	M3	16.5452	46,XY[15].nuc ish 3q26(EVI1x2)[100/100],8q22(RUNX1T1x2),21q22(RUNX1x2)[100/100],11q23(MLLx2)[100/100],16q22(CBFBx2)[98/100],17q21.1(RARAx2)[95/100]	PML::RARA	rsa(15;17)(q24.1;q21.2)	t(15;17)(q24;q21) PML::RARA	-	4	B	other	other
62	m	M3	16.4959	46,XY,t(15;17)(q24;q21),inc[8]/45,idem,-Y,inc[3]/46,XY,inc[1].nuc ish 3q26(EVI1x2)[100/100],8q22(RUNX1T1x2),21q22(RUNX1x2)[100/100],11q23(MLLx2)[99/100],16q22(CBFBx2)[99/100],17q21.1(RARAx2)(5'RARA sep 3'RARAx1)[79/100]	PML::RARA RARA::PML	rsa(15;17)(q24.1;q21.2) rsa(17;15)(q21.2;q24.1)	t(15;17)(q24;q21) PML::RARA	-	4	A	other	other
63	m	M3	13.7616	46,XY,t(15;17)(q24;q21),inc[3]/46,idem,t(4;14)(q22;q12),t(8;14)(q21;q23),del(16)(q12),inc[17).nuc ish 3q26(EVI1x2)[100/100],​8q22(RUNX1T1x2),​21q22(RUNX1x2)[100/100],​11q23(MLLx2)[100/100],​14q32(IGHx2)[95/100],​16q22(CBFBx1)[87/100],​17q21.​1(RARAx2)(5’RARA sep 3’RARAx1)[90/100]	PML::RARA RARA::PML	rsa(15;17)(q24.1;q21.2) rsa(17;15)(q21.2;q24.1)	t(15;17)(q24;q21) PML::RARA	complex karyotype	4	A	other	other
64	f	M3	11.1616	46,XX,t(15;17)(q24;q21)[23]/46,XX[2].nuc ish 3q26(EVl1x2)[100/100],8q22(RUNX1T1x2),21q22(RUNX1x2)[99/100],11q23(MLLx2)[99/100],16q22(CBFBx2)[100/100],17q21.1(RARAx2)(5 'RARA sep 3'RARAx1)[97/100]	PML::RARA RARA::PML	rsa(15;17)(q24.1;q21.2) rsa(17;15)(q21.2;q24.1)	t(15;17)(q24;q21) PML::RARA	-	4	A	other	other
65	m	M3	15.1068	46,XY,der(7)t(7;8)(q31;q22),t(15;17)(q24;q21)[15].nuc ish cen7(CEP7x2),7q31(D7S486x1)[96/100],8q22(RUNX1T1x3),21q22(RUNX1x2)[81/100],16q22(CBFBx2)[100/100],17q21.1(RARAx2)(5'RARA sep 3'RARAx1)[49/100],(5'RARAx3,3'RARAx2)(5'RARA con 3'RARAx2)[42/100]	PML::RARA RARA::PML	rsa(15;17)(q24.1;q21.2) rsa(17;15)(q21.2;q24.1)	t(15;17)(q24;q21) PML::RARA	-	4	A	other	other
66	m	M3	4.28493	46,XY,t(15;17)(q24;q21)[15].nuc ish 3q26(EVI1x2)[100/100],​ 8q22(ETOx2),​21q22(AML1x2)[100/100],​ 11q23(MLLx2)[99/100],​16q22(CFBx2)[100/100],​ 17q21.​1(RARAx2)(5'RARA sep 3'RARAx1)[89/100]	PML::RARA	rsa(15;17)(q24.1;q21.2)	t(15;17)(q24;q21) PML::RARA	-	4	A	other	other
67	m	M3	14.3918	46,XY,t(15;17)(q24;q21)[13]/46,XY[2].nuc ish 3q26(EVI1x2)[100/100],​8q22(RUNX1T1x2),​21q22(RUNX1x2)[99/100],​11q23(MLLx2)[100/100],​16q22(CBFBx2)[100/100],​17q21.​1(RARAx2)(5’RARA sep 3’RARAx1)[90/100]	PML::RARA RARA::PML PIM3::BRD1 PSPC1::ZMYM2 TPM4::PTMA	rsa(15;17)(q24.1;q21.2) rsa(17;15)(q21.2;q24.1) rsa(22;22)(q13.33;q13.33) rsa(13;13)(q12.11;q12.11) rsa(19;2)(p13.12;q37.1)	t(15;17)(q24;q21) PML::RARA	-	4	A	other	other
68	m	M3	2.61096	46,XY[25].nuc ish 3q26(EVI1x2)[100/100],8q22(RUNX1T1x2),21q22(RUNX1x2)[100/100],11q23(MLLx2)[100/100],16q22(CBFBx2)[100/100],17q21.1(5'RARAx2,3'RARAx3)[86/100]	PML::RARA	rsa(15;17)(q24.1;q21.2)	t(15;17)(q24;q21) PML::RARA	-	4	B	other	other
69	m	M5	14.8301	46,XY,+8,-10,add(11)(q13),-13,add(21)(p13),+mar1[1]/46,idem,add(1)(p36)[10]/47,idem,add(1)(p36),+mar2[3]/46,XY[1].nuc ish 9q34(ABL1x2),22q11(BCRx2)[98/100],12p13(ETV6x2),21q22(RUNX1x2)[100/100],3q26(EVI1x2)[100/100],8q22(RUNX1T1x3),21q22(RUNX1x2)[83/100],11q23(5'MLLx2)(3'MLLx1)(5'MLL con 3'MLLx1)[82/100],16q22(CBFBx2)[100/100],17q21.1(RARAx2)[99/100]	KMT2A::MLLT10	rsa(11;10)(q23.3;p12.31)	t(10;11)(p12;q23) KMT2A::MLLT10	complex karyotype	3	C	HR	HR
70	m	M5	0.887671	46,XY,add(11)(q23)[10]/46,idem,der(12)t(8;12)(q12;p12)[2]/46,XY[8].nuc ish 3q26(EVI1x2)[100/100],8q22(RUNX1T1x2),21q22(RUNX1x2)[100/100],11q23(MLLx2)(5'MLL sep 3'MLL)[49/100],16q22(CBFBx2)[100/100],17q21.1(RARAx2)[100/100]	KMT2A::MLLT10 ARHGAP21::KMT2A MLLT10::ZMYM2	rsa(11;10)(q23.3;p12.31) rsa(10;11)(p12.1;q23.3) rsa(10;13)(p12.31;q12.11)	t(10;11)(p12;q23) KMT2A::MLLT10	-	3	C	IR	HR
71	f	M5	2.60548	86,XXXX,-3,i(8)(q10)x2,-10,-10,add(11)(q23)x2,-16,add(17)(p11)x2,-18,-18[13]/46,XX[7].nuc ish 3q26(EVI1x3~4)[79/100],8q22(ETOx5~6),21q22(AML1x3~4)[62/100],11q23(5'MLLx4)(3'MLLx2)(5'MLL con 3'MLLx2)[71/100],16q22(CBFBx3)[52/100],17q21.1(RARAx4)[68/100]	KMT2A::MLLT10	rsa(11;10)(q23.3;p12.31)	t(10;11)(p12;q23) KMT2A::MLLT10	-	3	C	IR	HR
72	m	M5	15.8904	46,XY,del(10)(q21q22),del(11)(q23)[12]/46,XY[3].nuc ish 3q26(EVI1x2)[1007100],8q22(RUNX1T1x2),21q22(RUNX1x2)[100/100],11q23(MLLx1)(5'MLL sep 3'MLLx1)[95/100],16q22(CBFBx2)[100/100],17q21.1(RARAx2)[99/100]	KMT2A::MLLT10	rsa(11;10)(q23.3;p12.31)	t(10;11)(p12;q23) KMT2A::MLLT10	-	3	C	IR	HR
73	f	M5	0.10411	46,XX,?t(9;11)(p21;q23)[3]/46,XX[12].nuc ish 11q23(MLLx2)(5'MLL sep 3'MLLx1)[42/100]	KMT2A::MLLT10	rsa(11;10)(q23.3;p12.31)	t(10;11)(p12;q23) KMT2A::MLLT10	-	3	C	IR	HR
74	m	M5	0.586301	46,XY,dup(1)(q21q43),-10,add(11)(q23),add(19)(q13),+20,inc[19]/46,XY,inc[1].nuc ish 3q26(EVI1x2)[100/100],8q22(RUNX1T1x2),21q22(RUNX1x2)[100/100],11q23(MLLx2)(5'MLL sep 3'MLLx1)[80/100],16q22(CBFBx2)[100/100],17q21.1(RARAx2)[100/100]	KMT2A::MLLT10 MLLT10::KMT2A	rsa(11;10)(q23.3;p12.31) rsa(10;11)(p12.31;q23.3)	t(10;11)(p12;q23) KMT2A::MLLT10	-	3	C	IR	HR
75	f	M5	0.915068	46,XX,inv(11)(p15q23)[25].nuc ish 3q26(EVI1x2)[100/100],8q22(RUNX1T1x2),21q22(RUNX1x2)[99/100],11q23(MLLx2)(5'MLL sep 3' MLLx1)[75/100],16q22(CBFBx2)[100/100],17q21.1(RARAx2)[100/100] lt. Befundstext: wahrscheinlich NUP98::KMT2A	KMT2A::MLLT10	rsa(11;10)(q23.3;p12.31)	t(10;11)(p12;q23) KMT2A::MLLT10	-	3	C	IR	HR
76	f	M5	5.1589	46,XX,t(10;11)(p12;q23)[13]/46,XX[7].nuc ish 3q26(EVl1x2)[100/100],8q22(RUNX1T1x2),21q22(RUNX1x2)[100/100],11q23(MLLx2)(5'MLL sep 3 'MLLx1)[96/100],16q22(CBFBx2)[99/100],17q21.1(RARAx2)[98/100]	KMT2A::MLLT10	rsa(11;10)(q23.3;p12.31)	t(10;11)(p12;q23) KMT2A::MLLT10	-	3	A	HR	HR
77	f	other	0.0931507	46,XX[16].nuc ish 3q26(EVI1x2)[99/100],8q22(RUNX1T1x2),21q22(RUNX1x2)[99/100],11q23(MLLx2)[97/100],16q22(CBFBx2)[100/100],17q21.1(RARAx2[100/100]	KMT2A::MLLT10	rsa(11;10)(q23.3;p12.31)	t(10;11)(p12;q23) KMT2A::MLLT10	-	3	B	IR	HR
78	m	M5	14.8055	45,XY,-8,t(10;11)(p12;q23),der(12)(8;12)(q11;p11)[12]/46,XY,t(10;11)(p12;q23),add(12)(p13)[3].nuc ish 3q26(EVI1x2)[98/100],8q22(RUNX1T1x2),21q22(RUNX1x2)[98/100],11q23(MLLx2)(5'MLL sep 3'MLLx1)[97/100],16q22(CBFBx2)[99/100],17q21.1(RARAx2)[97/100]	KMT2A::MLLT10	rsa(11;10)(q23.3;p12.31)	t(10;11)(p12;q23) KMT2A::MLLT10	-	3	A	HR	HR
79	m	M5	5.26575	48,XY,+8,+19[15]/46,XY[6].nuc ish 3q26(EVI1x2)[100/100],8q22(RUNX1T1x3),21q22(RUNX1x2)[61/100],11q23(MLLx2)(5'MLL sep 3'MLLx1)[63/100],16q22(CBFBx2)[100/100],17q21.1(RARAx2)[100/100]	KMT2A::MLLT10	rsa(11;10)(q23.3;p12.31)	t(10;11)(p12;q23) KMT2A::MLLT10	-	3	C	IR	HR
80	m	M5	4.22192	48,XY,+8,+19[3]/46,XY[13].nuc ish 3q26(EVI1x2)[100/100],8q22(ETOx2),21q22(AML1x2)[98/100],9q34(ABLx2),22q11(BCRx2)[97/100],11q23(MLLx2)(5'MLL sep 3'MLLx1)[63/100],16q22(CBFBx2)[100/100],17q21.1(RARAx2)[100/100]	KMT2A::MLLT10 MLLT10::KMT2A	rsa(11;10)(q23.3;p12.31) rsa(10;11)(p12.31;q23.3)	t(10;11)(p12;q23) KMT2A::MLLT10	-	3	C	IR	HR
81	m	M4	15.4082	46,XY,t(10;11)(p12;q23)[14]/46,XY[1].nuc ish 3q26(EVI1x2)[100/100],8q22(RUNX1T1x2),21q22(RUNX1x2)[100/100],11q23(MLLx2)(5'MLL sep 3'MLLx1)[51/100],16q22(CBFBx2)[100/100], 17q21.1(RARAx2)[100/100]	-	-	t(10;11)(p12;q23) KMT2A::MLLT10	-	3	D	HR	HR
82	f	M4	0.523288	46,XX,t(1;11)(q21;q23)[10].​nuc ish 3q26(EVI1x2)[100/100],​8q22(RUNX1T1x2),​21q22(RUNX1x2)[100/100],​11q23(MLLx2)(5'MLL sep 3'MLLx1)[91/100],​16q22(CBFBx2)[100/100],​17q21.​1(RARAx2)[100/100]	KMT2A::MLLT11	rsa(11;1)(q23.3;q21.3)	t(1;11)(q21;q23) KMT2A::MLLT11	-	1	A	SR	SR
83	m	M5	3.21096	49,XY,der(1)t(1;1)(p36;q21),+4,t(11;19)(q23;p13),+12,+20[1]/46,XY[24].nuc ish 8q22(RUNX1T1x2),21q22(RUNX1x2)[97/100],11q23(MLLx2)(5'MLL sep 3'MLLx1)[46/100]	KMT2A::MLLT1	rsa(11;19)(q23.3;p13.3)	KMT2A other	-	2	A	IR	IR
84	m	M5	4.49863	46,XY,t(11;19)(q23;p13)[2]/48,idem,+11,+19[2]/46,XY[17].nuc ish 3q26(EVI1x2)[99/100],8q22(RUNX1T1x2),21q22(RUNX1x2)[100/100],11q23(MLLx3)(5'MLL sep 3'MLLx1)[42/100],16q22(CBFBx2)[99/100],17q21.1(RARAx2)[99/100]	MLLT1::KMT2A	rsa(19;11)(p13.3;q23.3)	KMT2A other	complex karyotype	2	A	IR	IR
85	f	M5	0.136986	46,XX,t(9,11)(p21;q23)[6]/46,XX[14].nuc ish 3q26(EVI1x2)[98/100],8q22(RUNX1T1x2),21q22(RUNX1x2)[100/100],11q23(MLLx2)(5'MLL sep 3'MLLx1)[7/100],16q22(CBFBx2)[100/100],17q21.1(RARAx2)[100/100]	KMT2A::MLLT3	rsa(11;9)(q23.3;p21.3)	KMT2A other	-	2	A	IR	IR
86	m	M5	17.2904	46,XY,t(9;11)(p22;q23)[7].nuc ish 11q23(MLLx2)(5'MLL sep 3'MLLx1)[51/100]	KMT2A::MLLT3	rsa(11;9)(q23.3;p21.3)	KMT2A other	-	2	A	IR	IR
87	f	M5	0.660274	46,XX,t(9;11)(p22;q23),add(14)(q21)[12]/46,XX[3].nuc ish 3q26(EVI1x2)[100/100],8q22(RUNX1T1x2),21q22(RUNX1x2)[99/100],11q23(MLLx2)(5'MLL sep 3'MLLx1)[75/100],16q22(CBFBx2)[100/100],17q21.1(RARAx2)[98/100]	KMT2A::MLLT3	rsa(11;9)(q23.3;p21.3)	KMT2A other	-	2	A	IR	IR
88	m	M7	1.75616	47,XY,t(9;11)(p21;q23),+19[1]/50,idem,+6,+21,+22[cp4]/46,XY[15].nuc ish 3q26(EVl1x2)[100/100],8q22(RUNX1T1x2),21q22(RUNX1x3)[9/100],11q23(MLLx2)(5'MLL sep 3'MLLx1)[21/100],16q22(CBFBx2)[99/100],17q21.1(RARAx2)[99/100]	KMT2A::MLLT3 MLLT3::KMT2A	rsa(11;9)(q23.3;p21.3) rsa(9;11)(p21.3;q23.3)	KMT2A other	complex karyotype	2	A	IR	IR
89	f	M5	1.06575	46,XX,t(9;11)(p21;q23)[14]/46,XX[2].nuc ish 3q26(EVl1x2)[100/100],8q22(RUNX1T1x2),21q22(RUNX1x2)[100/100],11q23(MLLx2)(5'MLL sep 3'MLLx1 )[83/100],16q22(CBFBx2)[100/100),17q21.1(RARAx2)[100/100]	KMT2A::MLLT3	rsa(11;9)(q23.3;p21.3)	KMT2A other	-	2	A	IR	IR
90	f	M5	14.6685	46,XX,t(9;11)(p21;q23)[19]/46,XX[1].nuc ish 3q26(EVl1x2)[100/100],8q22(RUNX1T1x2),21q22(RUNX1x2)[100/100],11q23(MLLx2)(5'MLL sep 3'MLLx1)[95/100],16q22(CBFBx2)[100/100],17q21.1(RARAx2)[100/100]	KMT2A::MLLT3	rsa(11;9)(q23.3;p21.3)	KMT2A other	-	2	A	IR	IR
91	f	M5	16.7315	46,XY,add(4)(p16),t(9;11)(p21;q23)[5]/47,idem,+8[7]/48,idem,+3,+8[3].nuc ish 3q26(EVl1x2)[100/100],8q22(RUNX1T1x3),21q22(RUNX1x2)[38/100],11q23(MLLx1)(5'MLLx3 sep 3'MLLx2)[100/100],16q22(CBFBx2)[100/100],17q21.1(RARAx2)[99/100]	KMT2A::MLLT3	rsa(11;9)(q23.3;p21.3)	KMT2A other	complex karyotype	2	A	IR	IR
92	f	M5	17.5808	46,XX,t(9;11)(p21;q23)[12]/47,idem,+8[3].nuc ish 3q26(EVl1x2)[99/100],8q22(RUNX1T1x3),21q22(RUNX1x2)[49/100],11q23(MLLx2)(5'MLL sep 3'MLLx1)[84/100],16q22(CBFBx2)[100/100],17q21.1(RARAx2)[98/100]	KMT2A::MLLT3	rsa(11;9)(q23.3;p21.3)	KMT2A other	-	2	A	IR	IR
93	f	M5	17.5452	46,XX,t(9;11)(p21;q23),t(11;21;19)(q12;q11;p11)[10]/47,idem,+8[4]/46,XX[1].nuc ish 3q26(EVl1x2)[100/100],8q22(RUNX1T1x2),21q22(RUNX1x2)[100/100],9p21(MLLT3x3),11q23(MLLx3)(MLLT3 con MLLx2)[100/100],11q23(MLLx2)(5'MLL sep 3'MLLx1)[97/100],16q22(CBFBx2)[100/100],17q21.1(RARAx2)[100/100]	KMT2A::MLLT3	rsa(11;9)(q23.3;p21.3)	KMT2A other	complex karyotype	2	A	IR	IR
94	m	M5	15.9425	48,XY,+8,+8,t(9;11)(p21;q23)[14]/46,XY[1].nuc ish 3q26(EVI1x2)[100/100],8q22(ETOx4),21q22(AML1x2)[98/100],11q23(MLLx2)(5'MLL sep 3'MLLx1)[88/100],16q22(CBFBx2)[100/100],17q21.1(RARAx2)[100/100]	KMT2A::MLLT3	rsa(11;9)(q23.3;p21.3)	KMT2A other	complex karyotype	2	A	IR	IR
95	m	M5	3.00822	46,XY,add(7)(p21)[3]/47,idem,+8[5]/46,XY,add(11)(p15)[5]/47,XY,+mar[2]/46,XY[5].nuc ish 9q34(ABL1x2),22q11(BCRx2)[97/100],11q23(MLLx2)[100/100],12p13(ETV6x2),21q22(RUNX1x2)[99/100],19p13(E2Ax2)[98/100]	KMT2A::MLLT3	rsa(11;9)(q23.3;p21.3)	KMT2A other	-	2	B	IR	IR
96	f	M4	1.46849	46,XX,t(9;11)(p21;q23)[2]/46,idem,der(21)t(8;21)(q21;p13)[7]/46,XX[6].nuc ish 3q26(EVI1x2)[98/100],8q22(RUNX1T1x3),21q22(RUNX1x2)[72/100],11q23(MLLx2)(5'MLL sep 3'MLLx1)[94/100],16q22(CBFBx2)[100/100],17q21.1(RARAx2)[100/100]	KMT2A::MLLT3	rsa(11;9)(q23.3;p21.3)	KMT2A other	-	2	A	IR	IR
97	f	M5	0.816438	46,XX,t(9;11)(p21;q23)[6].nuc ish 3q26(EVI1x2)[100/100],11q23(MLLx2)(5'MLL sep 3'MLLx1)[58/100]	KMT2A::MLLT3	rsa(11;9)(q23.3;p21.3)	KMT2A other	-	2	A	IR	IR
98	m	M5	0.449315	46,XY,t(9;11)(p21;q23)[16].nuc ish 3q26(EVI1x2)[100/100],8q22(RUNX1T1x2),21q22(RUNX1x2)[99/100],9q34(ABL1x2),22q11(BCRx2)[98/100],11q23(MLLx2)(5'MLL sep 3'MLLx1)[92/100],12p13(ETV6x2),21q22(RUNX1x2)[97/100],16q22(CBFBx2)[100/100],17q21.1(RARAx2)[98/100]	KMT2A::MLLT3	rsa(11;9)(q23.3;p21.3)	KMT2A other	-	2	A	IR	IR
99	f	M7	0.843836	46,XX,del(9)(p21),t(9;11;15)(p22;q23;q25)[11]/46,XX[4].nuc ish 11q23(5'MLLx2)(3'MLLx1)(5'MLL con 3'MLLx1)[45/100]	KMT2A::MLLT3	rsa(11;9)(q23.3;p21.3)	KMT2A other	-	2	A	IR	IR
100	f	M5	15.8658	49,XX,+i(8)(q10),t(9;11)(p21;q23),+ 19,+mar[4]/48,idem,i(8)(q10),-mar[11].nuc ish 3q26(EVI1x2)[100/100],8q22(RUNX1T1x4~5),21q22(RUNX1x2)[83/100],11q23(MLLx2)(5'MLL sep 3'MLLx1)[98/100],16q22(CBFBx2)[100/100],17q21.1(RARAx2)[97/100]	KMT2A::MLLT3	rsa(11;9)(q23.3;p21.3)	KMT2A other	complex karyotype	2	A	IR	IR
101	f	M5	11.7397	46,XX,t(5;9;11)(p13;p21;q23)[5]/47,idem,+11[5].​nuc ish 8q22(RUNX1T1x2),​21q22(RUNX1x2)[98/100],​11q23(MLLx2~3)(5’MLL sep 3’MLLx1)[98/100],​16q22(CBFBx2)[100/100],​17q21.​1(RARAx2)[100/100]	KMT2A::MLLT3	rsa(11;9)(q23.3;p21.3)	KMT2A other	-	2	A	IR	IR
102	f	M5	13.5945	47,​​XX,​​+8,​​t(9;11)(p21;q23)[9]/47,​idem,​t(3;17)(q13;q24)[4]/47,​idem,​add(20)(q13)[2].​nuc ish 9p21(MLLT3x3),​11q23(MLLx3)(MLLT3 con MLLx2)[90/100]	KMT2A::MLLT3	rsa(11;9)(q23.3;p21.3)	KMT2A other	complex karyotype	2	A	IR	IR
103	f	M5	0.627397	46,XX,t(9;11)(p21;q23)[25].nuc ish 3q26(EVl1x2)[100/100],8q22(RUNX1T1x2),21q22(RUNX1x2)[100/100],11q23(MLLx2)(5'MLL sep 3'MLLx1)[69/100],16q22(CBFBx2)[99/100],17q21.1(RARAx2)[100/100]	KMT2A::MLLT3	rsa(11;9)(q23.3;p21.3)	KMT2A other	-	2	A	IR	IR
104	m	M5	16	46,XY,t(9;11)(p21;q23)[1]/47,idem,+8[19]/48,idem,+3,+8[2].nuc ish 3q26(EVI1x2)[100/100],8q22(RUNX1T1x3),21q22(RUNX1x2)[95/100],11q23(MLLx2)(5’MLL sep 3’MLLx1)[92/100],16q22(CBFBx2)[100/100],17q21.1(RARAx2)[100/100]	KMT2A::MLLT3	rsa(11;9)(q23.3;p21.3)	KMT2A other	complex karyotype	2	A	IR	IR
105	m	M5	2.4	46,XY,t(9;11)(p21;q23)[16]/47,idem,+8[4]/46,XY[1].nuc ish 11q23(MLLx2)(5'MLL sep 3'MLLx1)[15/100],12p13(ETV6x2),21q22(RUNX1x2)[100/100]	KMT2A::MLLT3	rsa(11;9)(q23.3;p21.3)	KMT2A other	-	2	A	IR	IR
106	f	M5	15.1562	46,XX,+dmin[13]/46,XX[2].nuc ish 3q26(EVl1x2)[100/100],8q22(RUNX1T1x2),21q22(RUNX1x2)[100/100],11q23(MLLx3)[92/100],16q22(CBFBx2)[100/100],17q21.1(RARAx2)[100/100]	KMT2A::MLLT3	rsa(11;9)(q23.3;p21.3)	KMT2A other	-	2	B	IR	IR
107	m	M4	0.320548	46,XY,t(11;19)(q23;p13)[18]/46,XY[2].nuc ish 3q26(EVI1x2)[100/100],8q22(RUNX1T1x2),21q22(RUNX1x2)[100/100],11q23(MLLx2)(5'MLL sep 3'MLLx1)[90/100],16q22(CBFBx2)[100/100],17q21.1(RARAx2)[95/100]	KMT2A::MYO1F MYO1F::KMT2A	rsa(11;19)(q23.3;p13.2) rsa(19;11)(p13.2;q23.3)	KMT2A other	-	2	A	IR	IR
108	f	M5	0.693151	47,XX,inv(11)(q14q23),+13[13]/46,XX[2].nuc ish 3q26(EVI1x2)[100/100],8q22(RUNX1T1x2),21q22(RUNX1x2)[99/100],11q23(MLLx2)(5'MLL sep 3'MLLx1)[15/100],16q22(CBFBx2)[99/100],17q21.1(RARAx2)[99/100]	KMT2A::PICALM	rsa(11;11)(q23.3;q14.2)	KMT2A other	-	2	A	IR	IR
109	m	M4	0.616438	46,XY,t(X;11)(q28;q13),inc[8].ish t(X;11)(MLL+;MLL-)[4/4].nuc ish 3q26(EVI1x2)[100/100],8q22(RUNX1T1x2),21q22(RUNX1x2)[100/100],11q23(MLLx2)[100/100],16q22(CBFBx2)[100/100],17 q21.1(RARAx2)[100/100]	KMT2A::SEPT6 SEPT6::SIDT2 PIM3::BRD1	rsa(11;X)(q23.3;q24) rsa(X;11)(q24;q23.3) rsa(22;22)(q13.33;q13.33)	KMT2A other	-	2	A	IR	IR
110	m	M4	0.479452	46,XY,t(1;17)(q32;q25)[22].nuc ish 3q26(EVl1x2)[98/100],cen7(CEP7x2),7q31(D7S486x2)[99/100],8q22(RUNX1T1x2),21q22(RUNX1x2)[100/100],cen8(CEP8x2)[98/100],11q23(MLLx2)(5'MLL sep 3'MLL.x1)[42/100],16q22(CBFBx2)[100/100],17q21.1(RARAx2)[99/100]	KMT2A::SEPT6	rsa(11;X)(q23.3;q24)	KMT2A other	-	2	C	IR	IR
111	f	M4	5.72329	47,X,+X,t(X;11)(q24;q13),inv(11)(q13q23)[9]/48,idem,+6[11].nuc ish 3q26(EVI1x2)[100/100],8q22(RUNX1T1x2),21q22(RUNX1x2)[100/100],11q23(MLLx2](5'MLL sep 3'MLLx1)[73/100],16q22(CBFBx2)[100/100],17q21.1(RARAx2)[100/100]	KMT2A::SEPT6	rsa(11;X)(q23.3;q24)	KMT2A other	-	2	A	IR	IR
112	m	M7	0.0986301	46,XY,t(X;11)(q2?3;q23)[15].nuc ish 3q26(EVI1x2)[100/100],8q22(RUNX1T1x2),21q22(RUNX1x2)[100/100],9q34(ABL1x2),22q11(BCRx2)[98/100],11q23(MLLx2)(5'MLL sep 3'MLLx1)[76/100],12p13(ETV6x2),21q22(RUNX1x2)[99/100],16q22(CBFBx2)[100/100],17q21.1(RARAx2)[100/100]	KMT2A::SEPT6	rsa(11;X)(q23.3;q24)	KMT2A other	-	2	A	IR	IR
113	f	M1	2.6274	47,X,ins(X;11)(q27;q13q23),+6,add(12)(p13)[10]/46,XX[5].​nuc ish 3q26(EVI1x2)[100/100],​8q22(RUNX1T1x2),​21q22(RUNX1x2)[100/100],​11q23(MLLx2)(5'MLL sep 3'MLLx1)[91/100],​16q22(CBFBx2)[100/100],​17q21.​1(RARAx2)[100/100]	KMT2A::SEPT6	rsa(11;X)(q23.3;q24)	KMT2A other	complex karyotype	2	A	IR	IR
114	m	other	5.61096	47,XY,del(1)(p12),add(11)(q23),+mar,inc[14]/46,XY[1].nuc ish 3q26(EVI1x2)[100/100],8q22(RUNX1T1x2),21q22(RUNX1x3)[98/100],9q34(ABL1x2),22q11(BCRx2)[100/100],11q23(MLLx2)(5'MLL sep 3'MLLx1)[13/100],12p13(ETV6x2),21q22(RUNX1x3)[89/100],16q22(CBFBx2)[100/100],17q21.1(RARAx2)[100/100]	KMT2A::USP2	rsa(11;11)(q23.3;q23.3)	KMT2A other	-	2	C	IR	IR
115	f	M5	2.22466	nuc ish cen7(CEP7x2),7q31(D7S486x2)[100/100],cen8(CEP8x3)[25/100],11q23(MLLx2)(5'MLL sep 3'MLLx1)[24/100]	-	-	KMT2A other	-	2	D	IR	IR
116	f	M5	17.4137	45,XX,der(4)t(4;12)(q13;p12),add(6)(p12),-8,del(9)(p12),t(11;19)(q23;p13),der(12)t(8;12)(q11;p12),add(15)(q12)[6]/46,XX[9].nuc ish 3q26(EVl1x2)[99/100],8q22(RUNX1T1x2),21q22(RUNX1x2)[100/100],11q23(MLLx2)(5'MLL sep 3'MLLx1)[18/100],16q22(CBFBx2)[100/100],17q21.1(RARAx2)[98/100]	-	-	KMT2A other	-	2	D	IR	IR
117	m	M5	1.98082	46,XY,del(9)(p21),add(11)(q23)[13]/48,idem,+Y,+19[2].nuc ish 3q26(EVl1x2)[100/100],11q23(MLLx2)(5'MLL sep 3'MLLx1)[99/100],16q22(CBFBx2)[100/100],17q21.1(RARAx2)[99/100]	-	-	KMT2A other	-	2	D	IR	IR
118	f	M5	2.69315	47,XX,t(9;11)(p21;q23),+21[15].nuc ish 3q26(EVI1x2)[99/100],8q22(ETOx2),21q22(AML1x3)[71/100],11q23(MLLx2)(5'MLL sep 3'MLLx1)[97/100],16q22(CBFBx2)[100/100],17q21.1(RARAx2)(100/100)	-	-	KMT2A other	-	2	D	IR	IR
119	m	M4	0.0164384	46,XY,t(5;11)(q33;q23)[24]/46,XY[1].nuc ish 3q26(EVl1x2)[100/100],8q22(RUNX1T1x2),21q22(RUNX1x2)[100/100],11q23(MLLx2)(5'MLL sep 3'MLLx1)[92/100),16q22(CBFBx2)[100/100],17q21.1(RARAx2)[100/100]	KMT2A::ARHGAP26 ARHGAP26::KMT2A	rsa(11;5)(q23.3;q31.3) rsa(5;11)(q31.3;q23.3)	KMT2A other	-	2	A	IR	IR
120	m	M5	0.808219	46,XY,t(11;19)(q23;p13)[1]/47~48,idem,+6,+8[cp19].nuc ish 3q26(EVI1x2)[100/100],8q22(RUNX1T1x3),21q22(RUNX1x2)[26/100],11q23(MLLx2)(5'MLL sep 3'MLLx1)[45/100],16q22(CBFBx2)[100/100],17q21.1(RARAx2)[100/100]	KMT2A::ELL ELL::KMT2A PIM3::BRD1	rsa(11;19)(q23.3;p13.11) rsa(19;11)(p13.11;q23.3) rsa(22;22)(q13.33;q13.33)	KMT2A other	-	2	A	IR	IR
121	f	M4	0.443836	46,XX,t(X;11)(q26;q23),inc[19]/46,XX[1].nuc ish 3q26(EVl1x2)[100/100],8q22(RUNX1T1x2),21q22(RUNX1x2)[100/100],11q23(MLLx2)(5'MLL sep 3'MLLx1)[94/100],16q22(CBFBx2)[100/100],17q21.1(RARAx2)[100/100]	KMT2A::FLNA FLNA::KMT2A	rsa(11;X)(q23.3;q28) rsa(X;11)(q28;q23.3)	KMT2A other	-	2	A	IR	IR
122	m	M2	0.241096	46,XY,t(11;13;17)(q23;q13;q21)[10]/46,XY[5].nuc ish 3q26(EVI1x2)[98/100],8q22(RUNX1T1x2),21q22(RUNX1x2)[97/100],11q23(MLLx2)(5'MLL sep 3'MLLx1)[78/100],16q22(CBFBx2)[100/100],17q21.1(RARAx2)[100/100]	KMT2A::LASP1	rsa(11;17)(q23.3;q12)	KMT2A other	-	2	A	IR	IR
123	m	M5	1.52329	46,XY,t(11;19)(q23;p13)[12]/47,idem,+8[3].nuc ish 3q26(EVI1x2),8q22(RUNX1T1x3),21q22(RUNX1x2)[8/100],11q23(MLLx2)(5'MLL sep 3'MLLx1)[89/100],16q22(CBFBx2)[99/100],17q21.1(RARAx2)[99/100]	KMT2A::MLLT1	rsa(11;19)(q23.3;p13.3)	KMT2A other	-	2	A	IR	IR
124	f	M5	17.5205	51 ,XX,+6,+8,+14,+19,+22(15].nuc ish 3q26(EVl1x2)[100/100],8q22(RUNX1T1x3),21q22(RUNX1x2)[84/100],11q23(MLLx2)[100/100],16q22(CBFBx2)[100/100],17q21.1(RARAx2)[97/100]	KMT2A::MLLT1	rsa(11;19)(q23.3;p13.3)	KMT2A other	complex karyotype	2	B	IR	IR
125	f	M5	1.02466	46,​XX,​t(11;19)(q23;p13)[15].​nuc ish 3q26(EVI1x2)[100/100],​8q22(RUNX1T1x2),​21q22(RUNX1x2)[100/100],​11q23(MLLx2)(5'MLL sep 3'MLLx1)[95/100],​16q22(CBFBx2)[100/100],​17q21.​1(RARAx2)[100/100]	KMT2A::MLLT1 MLLT1::KMT2A	rsa(11;19)(q23.3;p13.3) rsa(19;11)(p13.3;q23.3)	KMT2A other	-	2	A	IR	IR
126	m	M0	1.51507	46,XY,t(3;11)(p21;p15),t(6;19;11)(p21;p 13;q23)[16]/46,XY[4].​nuc ish 3q26(EVI1x2)[99/100],​8q22(RUNX1T1x2),​21q22(RUNX1x2)[100/100],​11q23(MLLx2)(5’MLL sep 3’MLLx1)[54/100],​16q22(CBFBx2)[100/100],​17q21.​1(RARAx2)[99/100]	KMT2A::MLLT1	rsa(11;19)(q23.3;p13.3)	KMT2A other	-	2	A	IR	IR
127	m	M5	2.31233	50,XY,t(3;3)(q21;q26),+4,+8,der(10)t(10;12)(p12;q14),-11,+14,+19,+mar[14]/46,XY[11].nuc ish 3q26(EVI1x2)[92/100],​8q22(RUNX1T1x3),​21q22(RUNX1x2)[51/100],​11q23(MLLx2)(5'MLL sep 3'MLLx1)[60/100],​16q22(CBFBx2)[100/100],​17q21.​1(RARAx2)[98/100]	-	-	-	complex karyotype + t(3;3)(q21;q26)	3	D	HR	HR
128	f	M1	17.1479	46,XX,inv(3)(q21q26),del(9)(q21q33),inc[9]/46,XX,inc[6].nuc ish 3q26(EVl1x2)(5'EVl1 sep 3'EVl1x1)[14/100],8q22(RUNX1T1x2),21q22(RUNX1x2)[98/100],11q23(MLLx2)[97/100],16q22(CBFBx2)[99/100],17q21.1(RARAx2)[96/100]	-	-	-	inv(3)(q21q26)	3	D	HR	HR
129	m	M4	10.1753	46,XY,der(3)t(3;3)(q21;q26)[7]/46,XY[8].nuc ish 3q26(EVl1 x2)(5'EVl1 sep 3'EVl1 x1)[11/100],8q22(RUNX1T1x2),21q22(RUNX1x2)[100/100],11q23(MLLx2)[100/100],16q22(CBFBx2)[100/100],17q21.1(RARAx2)[100/100]	-	-	-	t(3;3)(q21;q26)	3	D	HR	HR
130	f	M7	1.28493	47,XX,+21[2]/49,idem,+6,+20[5]/92,XXYY[1]/46,XX[18].nuc ish 3q26(EVI1x4)[7/100],8q22(RUNX1T1x2),21q22(RUNX1x3)[37/100],11q23(MLLx4)[6/100],16q22(CBFBx4)[6/100],17q21.1(RARAx2)[96/100]	CBFA2T3::GLIS2	rsa(16;16)(q24.3;p13.3)	inv(16)(p13q24) CBFA2T3::GLIS2	complex karyotype	3	B	HR	HR
131	m	M1	1.46575	46,XY,t(8;16)(q22;q23)[4]/46,idem,add(Y)(q12),del(12)(p12p13),del(13)(q14q31),add(21)(q22)[cp10]/46,XY[1].nuc ish 3q26(EVI1x2)[100/100],8q22(RUNX1T1x2),21q22(RUNX1x3)[53/100],9q34(ABL1x2),22q11(BCRx2)[92/100],11q23(MLLx2)[97/100],12p13(ETV6x1),21q22(RUNX1x3)[50/100],16q22(CBFBx2)[99/100],17q21.1(RARAx2)[98/100]	CBFA2T3::GLIS2 C22orf34::BRD1	rsa(16;16)(q24.3;p13.3) rsa(22;22)(q13.33;q13.33)	inv(16)(p13q24) CBFA2T3::GLIS2	complex karyotype	3	B	HR	HR
132	m	M4 eo	17	46,​XY,​del(7)(q31),​del(16)(q22q23)[8]/46,​XY[7].​nuc ish cen7(CEP7x2),​7q31(D7S486x2)[100/100],​cen8(CEP8x2)[96/100],​16q22(5'CBFBx1,​3’CBFBx2)(5'CBFB con 3’CBFBx1)[76/100]	CBFB::MYH11	rsa(16;16)(q22.1;p13.11)	inv(16)(p13q22) CBFB::MYH11	-	1	A	SR	SR
133	f	M4 eo	17.9863	47,XX,r(16)(p12q22),+mar[15].nuc ish 3q26(EVI1x2)[100/100],8q22(RUNX1T1x2),21q22(RUNX1x2)[100/100],11q23(MLLx2)[100/100],16q22(CBFBx2)[100/100],17q21.1(RARAx2)[100/100]	CBFB::MYH11	rsa(16;16)(q22.1;p13.11)	inv(16)(p13q22) CBFB::MYH11	-	1	B	IR	SR
134	m	M4 eo	13.7479	46,XX,inv(16)(p13q22)[15].nuc ish 3q26(EVI1x2)[100/100],8q22(RUNX1T1x2),21q22(RUNX1x2)[100/100],11q23(MLLx2)[99/100],16q22(CBFBx2)(5'CBFB sep 3'CBFBx1)[73/100],17q21.1(RARAx2)[100/100]	CBFB::MYH11	rsa(16;16)(q22.1;p13.11)	inv(16)(p13q22) CBFB::MYH11	-	1	A	SR	SR
135	m	M4 eo	12.0082	46,XY,inv(16)(p13q22)[20].nuc ish 3q26(EVI1x2)[99/100],8q22(RUNX1T1x2),21q22(RUNX1x2)[100/100],11q23(MLLx2)[100/100],16q22(CBFBx2)(5'CBFB sep 3'CBFBx1)[84/100],17q21.1(RARAx2)[100/100]	CBFB::MYH11	rsa(16;16)(q22.1;p13.11)	inv(16)(p13q22) CBFB::MYH11	-	1	A	SR	SR
136	f	M4 eo	1.24932	46,XX,inv(16)(p13q22)[15].nuc ish 3q26(EVI1x2)[100/100],cen7(CEP7x2),7q31(D7S486x2)[100/100],8q22(RUNX1T1x2),21q22(RUNX1x2)[100/100],11q23(MLLx2)[100/100],16q22(CBFBx2)(5'CBFB sep 3'CBFBx1)[79/100],17q21.1(RARAx2)[100/100]	CBFB::MYH11	rsa(16;16)(q22.1;p13.11)	inv(16)(p13q22) CBFB::MYH11	-	1	A	SR	SR
137	m	M4 eo	12.0219	46,XY,t(11;16)(q13;q13),inv(16)(p13q22)[15].nuc ish 3q26(EVl1x2)[100/100],8q22(RUNX1T1x2),21q22(RUNX1x2)[99/100],11q23(MLLx2)[100/100],16q22(CBFBx2)(5'CBFB sep 3'CBFBx1)[90/100],17q21.1(RARAx2)[100/100]	CBFB::MYH11	rsa(16;16)(q22.1;p13.11)	inv(16)(p13q22) CBFB::MYH11	-	1	A	SR	SR
138	m	M4 eo	0.863014	46,XY,inv(16)(p13q22)[22]/46,XY[1].nuc ish 3q26(EVl1x2)[100/100],8q22(RUNX1T1x2),21q22(RUNX1x2)[98/100],11q23(MLLx2)[100/100],16q22(CBFBx2)(5'CBFB sep 3'CBFBx1)[22/100],17q21.1(RARAx2)[100/100]	CBFB::MYH11	rsa(16;16)(q22.1;p13.11)	inv(16)(p13q22) CBFB::MYH11	-	1	A	SR	SR
139	m	M4 eo	10.4329	46,XY,inv(16)(p13q22)[20]/47,idem,+22[2].nuc ish 3q26(EVl1x2)[100/100],8q22(RUNX1T1 x2),21q22(RUNX1x2)[100/100],11q23(MLLx2)[100/100],16q22(CBFBx2)(5'CBFB sep 3'CBFBx1)[52/100],17q21.1(RARAx2)[99/100]	CBFB::MYH11	rsa(16;16)(q22.1;p13.11)	inv(16)(p13q22) CBFB::MYH11	-	1	A	SR	SR
140	m	M4 eo	13.3151	47,XY,+Y,t(7;16)(q21;q22),inv(16)(p13q22)[20].nuc ish 3q26(EVl1x2)[100/100],8q22(RUNX1T1x2),21q22(RUNX1x2)[100/100], 11q23(MLLx2)[100/100],16q22(CBFBx2)(5'CBFB sep 3'CBFBx1)[95/100], 17q21.1(RARAx2)[100/100]	CBFB::MYH11	rsa(16;16)(q22.1;p13.11)	inv(16)(p13q22) CBFB::MYH11	complex karyotype	1	A	SR	SR
141	f	M4 eo	1.63836	47,XX,+8[16]/46,XY[4].nuc ish 3q26(EVl1x2)[100/100],8q22(RUNX1T1x3),21q22(RUNX1x2)[66/100],9q34(ABL1x2),22q11(BCRx2)[96/100],11q23(MLLx2)[100/100],12p13(ETV6x2),21q22(RUNX1x2)[100/100],16q22(CBFBx2)(5'CBFB sep 3'CBFBx1)[80/100],17q21.1(RARAx2)[100/100] Beteiligung des CBFB-Locus, ggf. kryptische inv16	CBFB::MYH11	rsa(16;16)(q22.1;p13.11)	inv(16)(p13q22) CBFB::MYH11	-	1	A	SR	SR
142	f	M4 eo	1.38082	45,XX,dic(7;15)(q11;p11),inv(16)(p13q22)[17]/46,idem,-dic(7;15),add(7)(q34),del(7)(q21q33)[3].nuc ish 8q22(RUNX1T1x2),21q22(RUNX1x2)[100/100],9q34(ABL1x2),22q11(BCRx2)[98/100],11q23(MLLx2)[100/100],12p13(ETV6x2),21q22(RUNX1x2)[98/100],16q22(CBFBx2)(5'CBFB sep 3'CBFBx1)[63/100],17q21.1(RARAx2)[100/100],19p13(E2Ax2)[93/100]	CBFB::MYH11 CUX1::CDC37	rsa(16;16)(q22.1;p13.11) rsa(7;19)(q22.1;p13.2)	inv(16)(p13q22) CBFB::MYH11	complex karyotype	1	A	SR	SR
143	f	M4 eo	16.726	46,XX,inv(16)(p13q22)[16].nuc ish 3q26(EVI1x2)[100/100],8q22(RUNX1T1x2),21q22(RUNX1x2)[100/100],11q23(MLLx2)[100/100],16q22(CBFBx2)(5'CBFB sep 3'CBFBx1)[92/100],17q21.1(RARAx2)[100/100]	CBFB::MYH11	rsa(16;16)(q22.1;p13.11)	inv(16)(p13q22) CBFB::MYH11	-	1	A	SR	SR
144	m	M4 eo	17.5781	46,XY,inv(16)(p13q22)[15].nuc ish 3q26(EVI1x2)[100/100],8q22(RUNX1T1x2),21q22(RUNX1x2)[100/100],11q23(MLLx2)[100/100],16q22(CBFBx2)(5'CBFB sep 3'CBFBx1)[78/100],17q21.1(RARAx2)[99/100]	CBFB::MYH11	rsa(16;16)(q22.1;p13.11)	inv(16)(p13q22) CBFB::MYH11	-	1	A	SR	SR
145	f	M4 eo	13.7973	46,XX,inv(16)(p13q22)[14]/46,XX[1].nuc ish 3q26(EVI1x2)[100/100],8q22(RUNX1T1x2),21q22(RUNX1x2)[100/100],11q23(MLLx2)[100/100],16q22(CBFBx2)(5'CBFB sep 3'CBFBx1)[83/100],17q21.1(RARAx2)[100/100]	CBFB::MYH11	rsa(16;16)(q22.1;p13.11)	inv(16)(p13q22) CBFB::MYH11	-	1	A	SR	SR
146	m	M4 eo	10.2795	46,XY,inv(16)(p13q22)[17]/47,idem,+22[2]/46,XY[1].nuc ish 3q26(EVI 1x2)[100/100],8q22(RUNX1T1x2),21q22(RUNX1x2)[98/100],11q23(MLLx2)[99/100],16q22(CBFBx2)(5'CBFB sep 3'CBFBx1)[69/100],17q21.1(RARAx2)[99/100]	CBFB::MYH11	rsa(16;16)(q22.1;p13.11)	inv(16)(p13q22) CBFB::MYH11	-	1	A	SR	SR
147	f	M4 eo	15.4247	46,XX,inv(16)(p13q22)[4]/46,idem,der(12)t(11;12)(q11;p11)[12]/46,idem,der(12)t(11;12)(q11;p11),+14[2]/46,idem,add(21)(q21)[4].nuc ish 3q26(EVI1x2)[100/100],8q22(RUNX1T1x2),21q22(RUNX1x2)[100/100],11q23(MLLX3)[93/100],16q22(CBFBx2)(5'CBFB sep 3'CBFBx1)[96/100],17q21.1(RARAx2)[100/100]	CBFB::MYH11	rsa(16;16)(q22.1;p13.11)	inv(16)(p13q22) CBFB::MYH11	-	1	A	SR	SR
148	f	M4 eo	1.20548	46,XX,inv(16)(p13q22)[14]/46,XX[1].nuc ish 3q26(EVI1x2)[98/100],8q22(RUNX1T1x2),21q22(RUNX1x2)[98/100],11q23(MLLx2)[97/100],16q22(CBFBx2)(5'CBFB sep 3'CBFBx1)[79/100],17q21.1(RARAx2)[94/100]	CBFB::MYH11	rsa(16;16)(q22.1;p13.11)	inv(16)(p13q22) CBFB::MYH11	-	1	A	IR	IR
149	m	M4 eo	16.9096	47,XY,t(1;3)(q24;q22),inv(16)(q13q22),+22[12]/48,idem,?t(2;5)(p14;q35),+8,del(17)(q22),inc[cp3].nuc ish 3q26(EVI1x2)[100/100],8q22(RUNX1T1x3),21q22(RUNX1x2)[7/100],11q23(MLLx2)[100/100],16q22(CBFBx2)(5’CBFBsep3’CBFBx1)[73/100],17q21.1(RARAx2)[100/100]	CBFB::MYH11	rsa(16;16)(q22.1;p13.11)	inv(16)(p13q22) CBFB::MYH11	complex karyotype	1	A	SR	SR
150	f	M4 eo	13.3068	46,XX,inv(16)(p13q22)[10]/48,idem,+8,+22[9]/46,XX[1].nuc ish 3q26(EVl1x2)[100/100],8q22(RUNX1T1x3),21q22(RUNX1x2)[36/100],11q23(MLLx2)[100/100],16q22(CBFBx2)(5'CBFB sep 3'CBFBx1)[64/100],17q21.1 (RARAx2)[100/100]	CBFB::MYH11	rsa(16;16)(q22.1;p13.11)	inv(16)(p13q22) CBFB::MYH11	complex karyotype	1	A	SR	SR
151	f	M5	2.17534	45,XX,-7,t(12;12)(p13;q24)[15].nuc ish 3q26(EVI1x2)[99/100],8q22(RUNX1T1x2),21q22(RUNX1x2)[99/100],11q23(MLLx2)[99/100],12p13(TELx2)(5’TEL sep 3’TELx1)[57/100],16q22(CBFBx2)[100/100],17q21.1(RARAx2)[98/100]	-	-	abnormalities in chromosome 12p/ t(2;12)	-7	3	D	HR	HR
152	m	M1	14.4959	92,XXYY,?del(12)(p13)x2,inc[2]/46,XY[4].nuc ish 3q26(EVI1x4)[86/100],8q22(RUNX1T1x4),21q22(RUNX1x4)[96/100],11q23(MLLx3~4)[96/100],12p13(5'TELx4,3'TELx2)(5'TEL con 3'TELx2)[98/100],16q22(CBFBx4)[78/100],17q21.1(RARAx4)[83/100]	PICALM::MLLT10 MLLT10::PICALM	rsa(11;10)(q14.2;p12.31) rsa(10;11)(p12.31;q14.2)	abnormalities in chromosome 12p/ t(2;12)	-	3	D	HR	HR
153	m	M4	12.7479	45,XY,-7(13)/45,idem,t(5;12)(q21;p13)[2]/46,XY[1].ish t(5;12)(TEL-),12p13(TELx1)[2/2].nuc ish 3q26(EVI1x2)[100/100],cen7(CEP7x1),7q31(D7S486x1)[59/100],cen8(CEP8x2)[98/100],8q22(RUNX1T1x2),21q22(RUNX1x2)[100/100],11q23(MLLx2)[100/100],16q22(CBFBx2)[100/100],17q21.1(RARAx2)[100/100]	-	-	abnormalities in chromosome 12p/ t(2;12)	-7	3	D	HR	HR
154	f	M4 eo	2.53151	47,XX,inv(16)(p13q22),+mar[15].nuc ish 3q26(EVI1x2)[100/100],8q22(RUNX1T1x2),21q22(RUNX1x2)[99/100],11q23(MLLx2)[100/100],16q22(CBFBx2)(5'CBFB sep 3'CBFBx1)[93/100],17q21.1(RARAx2)[99/100]	CBFB::MYH11	rsa(16;16)(q22.1;p13.11)	inv(16)(p13q22) CBFB::MYH11	-		A	SR	SR
155	f	M1	11.0411	46,XX[25].nuc ish 3q26(EVl1x2)[100/100],8q22(RUNX1T1x2),21q22(RUNX1x2)[99/100],11q23(MLLx2)[99/100],16q22(CBFBx2)[100/100],17q21.1(RARAx2)[99/100]	-	-	-	CN + NPM1		E	SR	SR
156	m	M4	12.1014	46,XY[15].nuc ish 3q26(EVI1x2)[100/100],8q22(RUNX1T1x2),21q22(RUNX1x2)[100/100],11q23(MLLx2)[100/100],16q22(CBFBx2)[100/100],17q21.1(RARAx2)[96/100]	-	-	-	CN + NPM1		E	SR	SR
157	m	M2	10.5452	46,XY[25].nuc ish 3q26(EVl1x2)[97/100],8q22(RUNX1T1x2),21q22(RUNX1x2)[100/100],11q23(MLLx2)[100/100],16q22(CBFBx2)[100/100],17q21.1(RARAx2)[100/100]	-	-	-	CN + NPM1		E	SR	SR
158	f	M1	3.45479	46,XX[25].nuc ish 3q26(EVI1x2)[99/100],8q22(RUNX1T1x2),21q22(RUNX1x2)[98/100],11q23(MLLx2)[99/100],16q22(CBFBx2)[100/100],17q21.1(RARAx2)[99/100]	-	-	-	CN + NPM1 + FLT3-ITD		E	IR	IR
159	m	M2	17.5233	46,XY[25].nuc ish 3q26(EVl1x2)[100/100],8q22(RUNX1T1x2),21q22(RUNX1x2)[100/100],11q23(MLLx2)[100/100],16q22(CBFBx2)(100/100],17q21.1(RARAx2)[100/100]	-	-	-	CN + NPM1 + FLT3-ITD		E	IR	IR
160	m	M1	13.6411	47~48,X,-Y,+2~3mar,inc[cp9]/46,XY,inc[6].nuc ish 3q26(EVI1x2)[99/100],8q22(RUNX1T1x2),21q22(RUNX1x2)[100/100],11q23(MLLx2)[100/100],16q22(CBFBx2)[100/100],17q21.1(RARAx2)[100/100]	-	-	-	complex karyotype		E	HR	HR
161	f	M2	6.80822	46,XX,inc[20].nuc ish 3q26(EVl1x2)[100/100],8q22(RUNX1T1x2),21q22(RUNX1x2)[100/100],11q23(MLLx2)[100/100],16q22(CBFBx2)[100/100],17q21.1(RARAx2)[100/100]	-	-	-	CN + NPM1		E	SR	SR
162	f	M1	15.4822	46,XX[15].nuc ish 3q26(EVI1x2)[100/100],8q22(RUNX1T1x2),21q22(RUNX1x2)[99/100],11q23(MLLx2)[100/100],16q22(CBFBx2)[100/100],17q21.1(RARAx2)[98/100]	-	-	-	CN + NPM1		E	SR	SR
163	f	M2	8.61096	46,XX[15).nuc ish 3q26(EVl1x2)[100/100],8q22(RUNX1T1x2),21q22(RUNX1x2)[99/100],11q23(MLLx2)[100/100],16q22(CBFBx2)[100/100],17q21.1(RARAx2)[100/100]	-	-	-	CN + NPM1 + FLT3-ITD		E	IR	IR
164	m	M1	10.5863	46,XY[15].nuc ish 3q26(EVI1x2)[100/100],8q22(RUNX1T1x2),21q22(RUNX1x2)[98/100],11q23(MLLx2)[100/100],16q22(CBFBx2)[100/100],17q21.1(RARAx2)[99/100]	-	-	-	CN + NPM1 + FLT3-ITD		E	IR	IR
165	f	M2	14.9753	46,XX[25].nuc ish 3q26(EVl1x2)[100/100],8q22(RUNX1T1x2),21q22(RUNX1x2)[100/100],11q23(MLLx2)[100/100],16q22(CBFBx2)[100/100],17q21.1(RARAx2)[100/100]	-	-	-	CN + NPM1		E	SR	SR
166	m	M4	9.88767	46,XY,inc[25].nuc ish 3q26(EVl1x2)[100/100],8q22(RUNX1T1x2),21q22(RUNX1x2)[100/100],11q23(MLLx2)[100/100],16q22(CBFBx2)[100/100],17q21.1(RARAx2)[100/100]	-	-	-	CN + NPM1 + FLT3-ITD		E	IR	IR
167	m	M1	6.86575	46,XY[25].nuc ish 3q26(EVl1x2)[97/100],8q22(RUNX1T1x2),21q22(RUNX1x2)[99/100],11q23(MLLx2)[100/100],16q22(CBFBx2)[100/100],17q21.1(RARAx2)[99/100]	-	-	-	CN + NPM1 + FLT3-ITD		E	IR	IR
168	f	M2	17.6411	46,XX,inc[7].nuc ish 3q26(EVI1x2)[98/100],cen7(CEP7x2),7q31(D7S486x2)[100/100],8q22(RUNX1T1x2),21q22(RUNX1x2)[99/100],11q23(MLLx2)[98/100],16q22(CBFBx2)[100/100],17q21.1(RARAx2)[99/100]	-	-	-	CN + NPM1 + FLT3-ITD		E	IR	IR
169	f	M1	15.9753	46,XX[25].nuc ish 3q26(EVl1x2)[100/100],8q22(RUNX1T1x2),21q22(RUNX1x2)[97/100],11q23(MLLx2)[100/100],16q22(CBFBx2)[100/100],17q21.1(RARAx2)[99/100]	-	-	-	-		E	IR	IR
170	f	M1	7.73151	46,XX[25].nuc ish 3q26(EVI1x2)[100/100],8q22(RUNX1T1x2),21q22(RUNX1x2)[98/100],11q23(MLLx2)[100/100],16q22(CBFBx2)[100/100],17q21.1(RARAx2)[99/100]	-	-	-	-		E	IR	IR
171	f	M7	1.43288	48,XX,del(6)(q16q25),der(7)t(7;13)(p11;p11),+der(8)t(1;8)(q21;p11),+10[17]/46,XX[4].nuc ish 3q26(EVl1x2)[99/100],8q22(RUNX1T1x3),21q22(RUNX1x2)[67/100],11q23(MLLx2)[99/100],16q22(CBFBx2)[98/100],17q21.(RARAx2)[100/100]	-	-	-	complex karyotype		E	HR	HR
172	m	M2	16.737	46,XY[25].nuc ish 3q26(EVI1x2)[100/100],8q22(RUNX1T1x2),21q22(RUNX1x2)[100/100],11q23(MLLx2)[99/100],16q22(CBFBx2)[99/100],17q21.1(RARAx2)[98/100]	-	-	-	-		E	IR	IR
173	f	M1	12.5945	46,XX[25].nuc ish 3q26(EVl1x2)[100/100],8q22(RUNX1T1x2),21q22(RUNX1x2)[100/100],11q23(MLLx2)[100/100],16q22(CBFBx2)[100/100],17q21.1(RARAx2)[100/100]	-	-	-	-		E	IR	IR
174	f	M1	17.074	47,XX,+8[3]/46,XX[23].nuc ish 3q26(EVl1x2)[100/100],8q22(RUNX1T1x2),21q22(RUNX1x2)[98/100],11q23(MLLx2)[100/100],16q22(CBFBx2)[100/100],17q21.1(RARAx2)[100/100]	-	-	-	-		E	IR	IR
175	m	M1	1.83562	45,XY,t(3;17)(q26;q12),-7,inc[20].nuc ish 3q26(EVI1x2)(5'EVl1 sep 3'EVl1x1)[90/100],8q22(RUNX1T1x2),21q22(RUNX1x2)[100/100],11q23(MLLx2)[100/100],16q22(CBFBx2)[100/100],17q21.1(RARAx2)[100/100]	-	-	-	-7		E	HR	HR
176	m	M4	15.1644	47,XY,+6[23]/46,XY[2].nuc ish 3q26(EVI1x2)[100/100],8q22(RUNX1T1x2),21q22(RUNX1x2)[99/100],11q23(MLLx2)[100/100],16q22(CBFBx2)[98/100],17q21.1(RARAx2)[100/100]	-	-	-	-		E	IR	IR
177	m	M4	10.6548	46,XY[15].nuc ish 3q26(EVI1x2)[99/100],8q22(RUNX1T1x2),21q22(RUNX1x2)[100/100],11q23(MLLx2)[100/100],16q22(CBFBx2)[100/100],17q21.1(RARAx2)[98/100]	-	-	-	-		E	IR	IR
178	f	M2	17.0466	46,XX[27].nuc ish 3q26(EVl1x2)[100/100],8q22(RUNX1T1x2),21q22(RUNX1x2)[100/100],11q23(MLLx2)[100/100],16q22(CBFBx2)[100/100]	-	-	-	-		E	IR	IR
179	m	M2	6.8411	45,XY,-7(14)/46,idem,+8[6].nuc ish 3q26(EVl1x2)[100/100],8q22(RUNX1T1x3),21q22(RUNX1x2)[12/100],11q23(MLLx2)[100/100],16q22(CBFBx2)[100/100],17q21.1(RARAx2)[100/100]	-	-	-	-7		E	HR	HR
180	f	M4	14.3562	46,XX[15].nuc ish 3q26(EVl1x2)[100/100],8q22(RUNX1T1x2),21q22(RUNX1x2)[100/100],11q23(MLLx2)[100/100],16q22(CBFBx2)[100/100],17q21.1(RARAx2)[100/100]	-	-	-	-		E	IR	IR
181	m	M7	1.5589	46,XY,t(1;7)(q22;p21),t(9;12)(p11;p11)[7]/48,idem,+8,+22[6]/46,XY[2].nuc ish 3q26(EVI1x2)[99/100],8q22(ETOx3),21q22(AML1x2)[16/100],11q23(MLLx2)[99/100],16q22(CBFBx2)[100/100],17q21.1(RARAx2)[98/100]	-	-	-	complex karyotype		E	HR	HR
182	m	M2	2.68219	45,XY,-7[15].nuc ish 2q23(ALKx2)[100/100],3q26(EVI1x2)[100/100],8q22(RUNX1T1x2),21q22(RUNX1x2)[100/100],11q23(MLLx2)[100/100],16q22(CBFBx2)[100/100],17q21.1(RARAx2)[100/100]	-	-	-	-7		E	HR	HR
183	m	M2	5.69315	46,XY[26].nuc ish 3q26(EVI1x2)[100/100],8q22(RUNX1T1x2),21q22(RUNX1x2)[100/100],11q23(MLLx2)[100/100],16q22(CBFBx2)[100/100],17q21.1(RARAx2)[100/100]	-	-	-	-		E	IR	IR
184	m	M2	8.87671	45,X,-Y[3]/47,XY,+8[2]/46,XY[20].nuc ish 3q26(EVI1x2)[100/100],8q22(RUNX1T1x2),21q22(RUNX1x2)[99/100],11q23(MLLx2)[100/100],16q22(CBFBx2)[100/100],17q21.1(RARAx2)[98/100]	-	-	-	FLT3-ITD + WT1		E	HR	HR
185	m	M4	15.6712	46,XY[25].nuc ish 3q26(EVI1x2)[100/100],8q22(RUNX1T1x2),21q22(RUNX1x2)[100/100],11q23(MLLx2)[100/100],16q22(CBFBx2)[100/100],17q21.1(RARAx2)[99/100]	-	-	-	-		E	IR	IR
186	f	M7	2.95342	46,XX,inc[1].nuc ish 8q22(RUNX1T1x2),21q22(RUNX1x2)[100/100]	-	-	-	-		E	IR	IR
187	f	M7	0.945205	46,XX[25].nuc ish 9q34(ABL1 x2),22q11(BCRx2)[96/100],12p13(ETV6x2),21q22(RUNX1x2)[100/100]	-	-	-	-		E	IR	IR
188	m	M4	17.4658	46,XY,t(3;12)(q26;p13)[15].nuc ish 3q26(EVl1x2)(5'EVI1 sep 3' EVI1x1)[92/100],8q22(RUNX1T1x2),21q22(RUNX1x2)[100/100],11q23(MLLx2)[99/100],16q22(CBFBx2)[99/100],17q21.1(RARAx2)[98/100]	-	-	-	-		E	IR	IR
189	f	M1	3.43836	46,XX[15].nuc ish 3q26(EVI1x2)[99/100],8q22(RUNX1T1x2),21q22(RUNX1x2)[100/100],11q23(MLLx2)[100/100],16q22(CBFBx2)[99/100],17q21.1(RARAx2)[97/100]	-	-	-	CN + CEBPa dm		E	SR	SR
190	m	M1	12.7233	46,XY[25].nuc ish 3q26(EVl1x2)[100/100],8q22(RUNX1T1x2),21q22(RUNX1x2)[100/100],11q23(MLLx2)[100/100],16q22(CBFBx2)[100/100],17q21.1(RARAx2)[100/100]	-	-	-	-		E	IR	IR
191	f	M2	8.21918	47,XY,?add(7)(q33),+13,add(17)(q21),+21,inc[cp17]/46,XY[3].nuc ish 3q26(EVl1x2)[100/100],8q22(RUNX1T1x2),21q22(RUNX1x3)[11/100],11q23(MLLx2)[100/100],16q22(CBFBx2)[99/100],17q21.1(RARAx2)[100/100]	-	-	-	complex karyotype		E	HR	HR
192	f	M4	14.211	46,XX,inc[25].nuc ish 3q26(EVl1x2)[100/100],8q22(RUNX1T1x2),21q22(RUNX1x2)[96/100],11q23(MLLx2)[100/100],16q22(CBFBx2)[100/100],17q21.1(RARAx2)[100/100]	-	-	-	CN + CEBPa dm		E	SR	SR
193	m	other	14.7781	46,XY,r(21)(??)c,4dmin[15].nuc ish 3q26(EVI1x2)[100/100],8q22(RUNX1T1x2),21q22(RUNX1x2)[100/100],11q23(MLLx2)[100/100],16q22(CBFBx2)[100/100],17q21.1(RARAx2)[99/100]	-	-	-	-		E	IR	IR
194	m	M1	5.70685	46,XY[20].nuc ish 3q26(EVl1x2)[100/100],8q22(RUNX1T1x2),21q22(RUNX1x2)[96/100],11q23(MLLx2)[100/100],16q22(CBFBx2)[100/100],17q21.1(RARAx2)[100/100]	-	-	-	-		E	IR	IR
195	f	M4	13.7096	48,XX,del(11)(q13q23),+16,+19[14]/46,XX[1].nuc ish 3q26(EVI1x2)[99/100],8q22(RUNX1T1x2),21q22(RUNX1x2)[100/100],11q23(MLLx2)[100/100],16q22(CBFBx3)[88/100],17q21.1(RARAx2)[95/100]	-	-	-	complex karyotype		E	HR	HR
196	m	M2	5.94521	46,XY,del(12)(p12p13)[13]/46,XY[7].nuc ish 3q26(EVl1x2)[100/100],8q22(RUNX1T1x2),21q22(RUNX1x2)[100/100],11q23(MLLx2)[100/100],12p13(ETV6x1)[97/100],16q22(CBFBx2)[100/100],17q21.1(RARAx2)[100/100]	-	-	-	-		E	IR	IR
197	m	M1	4.86027	45,XY,der(4)del(4)(p11p15)del(4)(q11q24),-7,add(13)(p11),t(17;19)(q22;q13)[20].nuc ish 3q26(EVl1x2)[99/100],8q22(RUNX1T1x2),21q22(RUNX1x2)[100/100],11q23(MLLx2)[100/100],16q22(CBFBx2)[100/100],17q21.1(RARAx2)[99/100]	-	-	-	complex karyotype + -7		E	HR	HR
198	f	M4	17.5836	46~47,XX,add(X)(p22),+2,?add(3)(q26),+6,?del(9)(p21),del(9)(q21q31)[cp15].nuc ish 3q26(EVI1x2)[99/100],9q34(ABL1x1),22q11(BCRx2)[30/100],8q22(RUNX1T1x1),21q22(RUNX1x2)[80/100],11q23(MLLx2)[99/100],16q22(CBFBx2)[94/100],17q21.1(RARAx2)[100/100]	-	-	-	complex karyotype		E	HR	HR
199	f	M1	7.84658	46,XX[25].nuc ish 3q26(EVl1x2)[100/100],8q22(RUNX1T1x2),21q22(RUNX1x2)[100/100],11q23(MLLx2)[100/100],16q22(CBFBx2)[100/100],17q21.1(RARAx2)[100/100]	-	-	-	-		E	IR	IR
200	f	M4	5.16712	46,XX,t(2;17)(p21;q22)[4]/47,idem,+8[11].nuc ish 3q26(EVl1x2)[100/100],8q22(ETOx3),21q22(AML1x2)[42/100],11q23(MLLx2)[99/100],16q22(CBFBx2)[99/100]	-	-	-	-		E	IR	IR
201	m	M5	4.61096	46,XY[25].nuc ish 3q26(EVI1x2)[100/100],8q22(RUNX1T1x2),21q22(RUNX1x2)[98/100],11q23(MLLx2)[98/100],16q22(CBFBx2)[99/100],17q21.1(RARAx2)[99/100]	-	-	-	-		E	IR	IR
202	f	M4	14.1863	45,X,-X,del(2)(p25),inv(7)(p15q34),del(11)(q14),del(15)(q22q25),del(17)(p12)[9]/90,idem[7]/46,XX[4].nuc ish 3q26(EVI1x4)[52/100],8q22(RUNX1T1x4),21q22(RUNX1x4)[33/100],11q23(MLLx1)[24/100],16q22(CBFBx4)[45/100],17q21.1(RARAx4)[50/100]	ARHGAP26::NR3C1	rsa(5;5)(q31.3;q31.3)	-	complex karyotype		E	HR	HR
203	f	M1	6.28219	46,XX[15].nuc ish 3q26(EVI1x2)[1007100],8q22(RUNX1T1x2),21q22(RUUNX1x2)[100/100],9q34(ABL1x2),22q11(BCRx2)[100/100],11q23(MLLx2)[100/100],12p13(ETV6x2),21q22(RUNX1x2)[99/100],16q22(CBFBx2)[100/100],17q21.1(RARAx2)[100/100]	C22orf34::BRD1	rsa(22;22)(q13.33;q13.33)	-	-		E	IR	IR
204	f	M1	14.6274	47,XX,+21[7]/46,XX[13].nuc ish 3q26(EVl1x2)[100/100],8q22(RUNX1T1x2),21q22(RUNX1x3)[21/100],11q23(MLLx2)[100/100],16q22(CBFBx2)[99/100],17q21.1(RARAx2)[99/100]	PSPC1::ZMYM2	rsa(13;13)(q12.11;q12.11)	-	-		E	IR	IR
205	f	M2	9.64384	47,XX,+8[14]/46,XX[1].nuc ish 3q26(EVl1x2)[100/100],8q22(RUNX1T1x3),21q22(RUNX1x2)[92/100],11q23(MLLx2)[99/100],16q22(CBFBx2)[100/100],17q21.1(RARAx2)[100/100]	PSPC1::ZMYM2	rsa(13;13)(q12.11;q12.11)	-	-		E	IR	IR
206	m	M5	15.6466	46,XY,t(8;16)(p11;p13)[24]/46,XY[1].nuc ish 3q26(EVl1x2)[100/100],8q22(RUNX1T1x2),21q22(RUNX1x2)[100/100],16q22(CBFBx2)[100/100],17q21.1(RARAx2)[100/100]	KAT6A::CREBBP CREBBP::KAT6A MYB::AHI1	rsa(8;16)(p11.21;p13.3) rsa(16;8)(p13.3;p11.21) rsa(6;6)(q23.3;q23.3)	-	-		E	IR	IR
207	f	M4	1.32603	46,XX,der(1)t(1;8)(p36;q21),-8,+mar[13]/46,XX[2].nuc ish 3q26(EVI1x2)[100/100],8q22(RUNX1T1x2),21q22(RUNX1x2)[100/100],11q23(MLLx2)[99/100],16q22(CBFBx2)[97/100],17q21.1(RARAx2)[99/100]	KAT6A::NCOA2	rsa(8;8)(p11.21;q13.3)	-	complex karyotype		E	HR	HR
208	m	M7	0.271233	46,XY[15].nuc ish 3q26(EVI1x2)[100/100],8q22(RUNX1T1x2),21q22(RUNX1x2)[100/100],11q23(MLLx2)[100/100],16q22(CBFBx2)[99/100],17q21.1(RARAx2)[100/100]	MYB::GATA1	rsa(6;X)(q23.3;p11.23)	-	-		E	IR	IR
209	m	M0	0.00273973	46,XY[25].nuc ish 3q26(EVl1x2)[100/100],8q22(RUNX1T1x2),21q22(RUNX1x2)[100/100],11q23(MLLx2)[100/100],16q22(CBFBx2)[100/100],17q21.1(RARAx2)[99/100]	MYB::GATA1	rsa(6;X)(q23.3;p11.23)	-	-		E	IR	IR
210	f	M6	0.882192	46,XX[25].nuc ish cen7(CEP7x2),7q31(D7S486x2)[100/100],cen8(CEP8x2)[99/100],11p15(NUP98x2)[96/100]	MYB::GATA1	rsa(6;X)(q23.3;p11.23)	-	-		E	IR	IR
211	m	M4	16.9836	46,XY,t(6;11)(p21;q22)[8]/46,XY[7].nuc ish 3q26(EVI1x2)[100/100],8q22(RUNX1T1x2),21q22(RUNX1x2)[99/100],11q23(MLLx2)[99/100],16q22(CBFBx2)[99/100],17q21.1(RARAx2)[100/100]	MYBL1::MAML2 MAPK14::MYBL1	rsa(8;11)(q13.1;q21) rsa(6;8)(p21.31;q13.1)	-	-		E	IR	IR
212	f	M4	0.70411	46,XX,inc[15].nuc ish cenX(CEPXx2)[100/100],3q26(EVI1x2)[96/100],8q22(RUNX1T1x2),21q22(RUNX1x2)[100/100],11q23(MLLx2)[100/100],16q22(CBFBx2)[100/100],17q21.1(RARAx2)[100/100]	NPM1::CCDC28A CLEC2D::CCDC28A	rsa(5;6)(q35.1;q24.1) rsa(12;6)(p13.31;q24.1)	-	-		E	IR	IR
213	f	M4	0.0493151	46,XX[20].nuc ish 3q26(EVI1x2)[99/100],8q22(RUNX1T1x2),21q22(RUNX1x2)[99/100],11q23(MLLx2)[99/100],16q22(CBFBx2)[98/100],17q21.1(RARAx2)[99/100]	NPM1::CCDC28A CLEC2D::CCDC28A	rsa(5;6)(q35.1;q24.1) rsa(12;6)(p13.31;q24.1)	-	-		E	IR	IR
214	m	M4	16.5616	46,XY,t(3;5)(q25;q34)[13]/47,idem,+8[2].nuc ish 3q26(EVI1x2)[99/100],8q22(RUNX1T1x2),21q22(RUNX1x2)[99/100],11q23(MLLx2)[100/100],16q22(CBFBx2)[99/100],17q21.1(RARAx2)[98/100]	NPM1::MLF1	rsa(5;3)(q35.1;q25.32)	-	-		E	IR	IR
215	m	M4	0.887671	46,XY,t(1;5)(p33;q34),inc[12]/46,XY,inc[3].nuc ish cen7(CEP7x2),7q31(D7S486x2)[100/100],cen8(CEP8x2)[100/100]	NPM1::OSCP1	rsa(5;1)(q35.1;p34.3)	-	-		E	IR	IR
216	m	M7	0.50137	48,XY,+6,+6[1]/48,idem,del(3)(q13q26),add(11)(p14)[23]/46,XY[1].nuc ish 3q26(EVl1x2)[98/100],8q22(RUNX1T1x2),21q22(RUNX1x2)[98/100],11q23(MLLx2)[98/100),16q22(CBFBx2)[100/100],17q21.1(RARAx2)[100/100]	NUP98::BPTF	rsa(11;17)(p15.4;q24.2)	-	complex karyotype		E	HR	HR
217	f	M2	2.31233	46,XX[25].nuc ish 3q26(EVI1x2)[100/100],8q22(RUNX1T1x2),21q22(RUNX1x2)[100/100],11q23(MLLx2)[99/100],16q22(CBFBx2)[99/100],17q21.1(RARAx2)[100/100]	NUP98::DDX10	rsa(11;11)(p15.4;q22.3)	-	-		E	IR	IR
218	f	M0	16.2219	46,XX,del(7)(q21q33),inv(9)(p11q13)c,t(10;11)(p21;q21)[16]/46,idem,der(17)t(11;17)(q12;p12)[3]/46,XX,inv(9)c[1].nuc ish 3q26(EVI1x2)[97/100],8q22(RUNX1T1x2),21q22(RUNX1x2)[100/100),11q23(MLLx3)[7/100],16q22(CBFBx2)[100/100],17q21.1(RARAx2)[98/100] lt. Text vermutlich PICALM::MLLT10	PICALM::MLLT10 MLLT10::PICALM	rsa(11;10)(q14.2;p12.31) rsa(10;11)(p12.31;q14.2)	-	-		E	IR	IR
219	f	M7	1.53151	46,XX,inc[5].nuc ish 3q26(EVl1x2)[99/100],8q22(RUNX1T1x2),21q22(RUNX1x2)[100/100],9q34(ABL1x2),22q11(BCRx2)[95/100],11q23(MLLx2)[97/100],12p13(ETV6x2),21q22(RUNX1x2)[100/100],16q22(CBFBx2)[100/100],17q21.1(RARAx2)[99/100]	NUP98::KDM5A KDM5A::NUP98	rsa(11;12)(p15.4;p13.33) rsa(12;11)(p13.33;p15.4)	-	-		E	IR	HR
220	m	M7	0.0931507	46,XY,t(X;6)(p21;q16),t(6;22)(p22;q12)[25].nuc ish 3q26(EVl1x2)[100/100],8q22(RUNX1T1x2),21q22(RUNX1x2)[99/100],11q23(MLLx2)[99/100],16q22(CBFBx2)[99/100],17q21.1(RARAx2)[100/100]	MYB::GATA1	rsa(6;X)(q23.3;p11.23)	-	-		E	IR	IR
221	m	M1	10.7589	46,XY[25].nuc ish 3q26(EVI1x2)[100/100],8q22(RUNX1T1x2),21q22(RUNX1x2)[100/100],9q34(ABL1x2),22q11(BCRx2)[100/100],11q23(MLLx2)[99/100],12p13(ETV6x2),21q22(RUNX1x2)[100/100],16q22(CBFBx2)[100/100],17q21.1(RARAx2)[100/100]	PIM3::BRD1	rsa(22;22)(q13.33;q13.33)	-	-		E	IR	IR
222	f	M4	3.33699	46,XX,t(3;5)(q21;q31)[19]/46,XX[2].nuc ish 3q26(EVI1x2)[98/100],8q22(RUNX1T1x2),21q22(RUNX1x2)[100/100],11q23(MLLx2)[100/100],16q22(CBFBx2)[100/100],17q21.1(RARAx2)[100/100]	PSPC1::ZMYM2	rsa(13;13)(q12.11;q12.11)	-	-		E	IR	IR
223	m	M5	2.04658	47,XY,+19[18]/46,XY[2].nuc ish 3q26(EVI1x2)[100/100],8q22(RUNX1T1x2),21q22(RUNX1x2)[100/100],9q34(ABL1x2),22q11(BCRx2)[97/100],11q23(MLLx2)[100/100],12p13(ETV6x2),21q22(RUNX1x2)[97/100],16q22(CBFBx2)[100/100],17q21.1(RARAx2)[100/100]	MLLT10::TEC TEC::MLLT10	rsa(10;4)(p12.31;p11) rsa(4;10)(p11;p12.31)	-	-		E	IR	IR
224	m	M6	0.219178	46,​​XY[25].​​nuc ish 9q34(ABL1x2),​​​​22q11(BCRx2)[100/100],​​​​11p15(NUP98x2)[95/100],​11q23(MLLx2)[99/100],​​​12p13(ETV6x3),​​​​21q22(RUNX1x2)[25/100],​​​17p13.​​​1(P53x2),​​​cen17(CEP17x2)[94/100]	SREBF1::CIC	rsa(17;19)(p11.2;q13.2)	-	-		E	IR	IR
225	f	M1	16.726	46,XX,inc[15].nuc ish 3q26(EVI1x2)[100/100],​8q22(RUNX1T1x2),21q22(RUNX1x2)[100/100],11q23(MLLx2)[100/100],16q22(CBFBx2)[99/100],17q21.1(RARAx2)[100/100]	-	-	-	CN + NPM1		E	SR	SR
226	m	M4	12.5315	46,XY[25].nuc ish 3q26(EVI1x2)[100/100],8q22(RUNX1T1x2),21q22(RUNX1x2)[100/100],11q23(MLLx2)[100/100],16q22(CBFBx2)[100/100],17q21.1(RARAx2)[100/100]	-	-	-	CN + NPM1 + FLT3-TKD		E	IR	IR
227	m	M2	11.1589	46,XY[25].nuc ish 3q26(EVl1x2)[100/100],8q22(RUNX1T1x2),21q22(RUNX1x2)[99/100],11q23(MLLx2)[100/100],16q22(CBFBx2)[98/100],17q21.1(RARAx2)[99/100]	-	-	-	CN + NPM1		E	SR	SR
228	m	M1	14.9205	46,XY[25].nuc ish 3q26(EVI1x2)[100/100],8q22(RUNX1T1x2),21q22(RUNX1x2)[100/100],11q23(MLLx2)[100/100],16q22(CBFBx2)[100/100],17q21.1(RARAx2)[100/100]	-	-	-	-		E	IR	IR
229	f	M2	12.1205	46,XX,del(16)(q21q23)[5]/46,XX,del(2)(p21),add(17)(p12)[3]/46,XX,del(9)(q21q31)[2]/46,XX[8].nuc ish 3q26(EVI1x2)[100/100],8q22(RUNX1T1x2),21q22(RUNX1x2)[100/100],11q23(MLLx2)[98/100],16q22(CBFBx1)[40/100],17q21.1(RARAx2)[98/100]	-	-	-	-		E	IR	IR
230	m	M4	13.7123	53,XY,t(X;2)(q21;p16),+1,t(1;3)(p33;q24),+7,+8,+13,+13,+20,+21[12]/91,idem,-der(X)t(X;2),-3,-5,-7,-9,-11,-11,-14,-16,-17,-19,+marx8,+dminx2[3].nuc ish 3q26(EVI1x3)[32/100],8q22(ETOx3~4),21q22(AML1x3~4)[84/100],9q34(ABLx3~4),22q11(BCRx3~4)[69/100],16q22(CBFBx3)[19/100],18q21.1(RARAx3)[24/100]	-	-	-	complex karyotype		E	HR	HR
231	f	M1	4.6274	46~48,XX,der(9)del(9)(p21)del(9)(q22q33),+21,+21[cp15]/46,XX[5].nuc ish 3q26(EVl1x2)[100/100],8q22(RUNX1T1x2),21q22(RUNX1x3~4)[70/100],9q34(ABL1x2),22q11(BCRx2)[97/100],11q23(MLLx2)[100/100],12p1 3(ETV6x2),21q22(RUNX1x3~4)[62/100],16q22(CBFBx2)[100/100],17q21.1(RARAx2)[100/100]	-	-	-	complex karyotype		E	HR	HR
232	m	M2	6.08767	46,XY,?add(16)(q23),?add(21)(q21)[2]/47,idem,+8[19].nuc ish 3q26(EVl1x2)[99/100),8q22(RUNX1T1x2~3),21q22(RUNX1x3)[80/100],9q34(ABL1x2),22q11 (BCRx2)[97 /100),11q23(MLLx2)[99/100],12p13(ETV6x2),21q22(RUNX1x3)[80/100],16q22(CBFBx2)[99/100],17q21.1(RARAx2)[99/100]	-	-	-	complex karyotype		E	HR	HR
233	m	M2	16.7479	47,XY,+8[6]/45,XY,-11[3]/46,XY[13].nuc ish 3q26(EVI1x2)[100/100],​8q22(RUNX1T1x3),​21q22(RUNX1x2)[13/100],​9q34(ABL1x2),​22q11(BCRx2)[98/100],​11q23(MLLx2)[100/100],​​12p13(ETV6x2),​21q22(RUNX1x2),​16q22(CBFBx2)[99/100],​17q21.​1(RARAx2)[99/100]	-	-	-	-		E	IR	IR
234	m	M2	12.1753	47,XY,del(3)(q13q26),+8[16]/46,XY[4].nuc ish 8q22(RUNX1T1x3),21q22(RUNX1x2)[92/100),11q23(MLLx2)[99/100),16q22(CBFBx2)[99/100],17q21.1(RARAx2)[99/100]	-	-	-	-		E	IR	IR
235	f	M4	13.6767	46,XX[15].nuc ish 3q26(EVl1x2)[100/100],8q22(RUNX1T1x2),21q22(RUNX1x2)[100/100],11q23(MLLx2)[100/100],16q22(CBFBx2)[100/100],17q21.1(RARAx2)[100/100]	-	-	-	-		E	IR	IR
236	f	M4	1.56438	46,XX,inc[6].nuc ish 3q26(EVI1x2)[100/100],8q22(RUNX1T1x2),21q22(RUNX1x2)[100/100],9q34(ABL1x2),22q11(BCRx2)[98/100],11q23(MLLx2)[100/100],16q22(CBFBx2)[100/100],17q21.1(RARAx2)[98/100]	-	-	-	-		E	IR	IR
237	f	M0	0.567123	47,XX,+19[10]/48,idem,+22[3]/46,XX[2].nuc ish 3q26(EVI1x2)[100/100],​8q22(RUNX1T1x2),​21q22(RUNX1x2)[100/100],​11q23(MLLx2)[100/100],​16q22(CBFBx2)[100/100],​17q21.​1(RARAx2)[100/100]	-	-	-	-		E	IR	IR
238	m	M0	9.72055	75<3n>,XXY,+4,+5,del(5)(q21q32)x2,-7,+10,add(11)(q23),+12,+14,+17[12]/46,XY,del(12)(p12p13)[2]/46,XY[6].nuc ish 3q26(EVl1x3~5)[54/100],8q22(ETOx3),21q22(AML1x3)[51/100],11q23(MLLx3)[55/100],16q22(CBFBx3)[55/100],17q21.1(RARAx4)[66/100]	-	-	-	complex karyotype + -7		E	HR	HR
239	m	M7	0.893151	46,XY,t(3;7;11)(q22;p12;q24),t(7;11)(p21;q11),del(11)(q11q24),del(18)(p11)[2]/46,idem,der(16)t(4;16)(p24;p12)[13].nuc ish 3q26(EVI1x2)[100/100],8q22(RUNX1T1x2),21q22(RUNX1x2)[100/100],11q23(MLLx2)[99/100],17q21.1(RARAx2)[97/100]	-	-	-	complex karyotype		E	HR	HR
240	f	M5	4.64658	46,X,t(X;10)(p21;p14),inv(3)(p21p24),-7,+r[cp17]/46,XX[3].nuc ish cen7(CEP7x1~2),7q31(D7S486x1)[76/100],cen8(CEP8x2)[97/100]	DDX3X::MLLT10 MLLT10::DDX3X	rsa(X;10)(p11.4;p12.31) rsa(10;X)(p12.31;p11.4)	-	complex karyotype + -7		E	HR	HR
241	m	M1	15.0658	47,XY,t(10;11)(p12;q14),+19[15]/46,XY[2].nuc ish 3q26(EVI1x2)[100/100],8q22(RUNX1T1x2),21q22(RUNX1x2)[100/100],11q23(MLLx2)[100/100],16q22(CBFBx2)[100/100],17q21.1(RARAx2)[100/100]	PICALM::MLLT10 MLLT10::PICALM	rsa(11;10)(q14.2;p12.31) rsa(10;11)(p12.31;q14.2)	-	-		E	IR	IR
242	m	M2	13.1342	46,XX,t(8;21)(q22;q22)[1]/46,XY[1].nuc ish cen7(CEP7x2),7q31(D7S486x2)[99/100],cen8(CEP8x2)[93/100],8q22(ETOx3),21q22(AML1x3)(ETO con AML1x2)[7/100]	ND	ND	t(8;21)(q22;q22) RUNX1::RUNX1T1	-	1	-	SR	SR
243	f	M5	0.0794521	ND	KMT2A::MLLT4	rsa(11;6)(q23.3;q27)	t(6;11)(q27;q23) KMT2A::MLLT4	-	3	-	IR	HR
244	f	M3	15.2603	ND	PML::RARA RARA::PML	rsa(15;17)(q24.1;q21.2) rsa(17;15)(q21.2;q24.1)	t(15;17)(q24;q21) PML::RARA	-	4	-	other	other
245	m	M5	8.30959	ND	KMT2A::MLLT10	rsa(11;10)(q23.3;p12.31) rsa(10;11)(p12.31;q23.3)	t(10;11)(p12;q23) KMT2A::MLLT10	-	3	-	IR	HR
246	f	M2	2.27945	ND	KMT2A::MLLT11	rsa(11;1)(q23.3;q21.3)	t(1;11)(q21;q23) KMT2A::MLLT11	-	1	-	IR	SR
247	f	M4	1.23836	ND	KMT2A::SEPT6 SEPT6::KMT2A CLTC::LOC645638	rsa(11;X)(q23.3;q24) rsa(X;11)(q24;q23.3) rsa(17;17)(q23.1;q23.1)	KMT2A other	-	2	-	IR	IR
248	f	M5	0.00273973	46,XX,t(7;9;11)(q31;p21;q23)[15].nuc ish 3q26(EVI1x2)[100/100],8q22(RUNX1x2),21q22(RUNX1x2)[100/100],11q23(MLLx2)(5´MLL sep 3`MLLx1)[89/100],16q22(CBFBx2)[99/100],17q21.1(RARAx2)[98/100]	ND	ND	KMT2A other	-	2	-	IR	IR
249	m	M5	0.419178	46,XY,t(?9;11)(p21;q23)[14]/46,XY[6].nuc ish 8q22(RUNX1T1x2),21q22(RUNX1x2)[97/100],9q34(ABL1x2),22q11(BCRx2)[93/100],11q23(MLLx2)(5´MLL sep 3´MLLx1)[20/100],12qp13(ETV6x2),21q22(RUNX1x2)[97/100],16q22(CBFBx2)[99/100],17q21.1(RARAx2)[100/100]	ND	ND	KMT2A other	-	2	-	IR	IR
250	m	M4 eo	16.7863	ND	CBFB::MYH11	rsa(16;16)(q22.1;p13.11)	inv(16)(p13q22) CBFB::MYH11	-	1	-	SR	SR
251	m	M7	4.92055	47,XY,t(2;12)(q24;p13),?del(16)(q12),+22,inc[8]/46,XY[12].nuc ish 3q26(EVI 1x2)[100/100],8q22(RUNX1T1x2),21q22(RUNX1x2)[100/100],11q23(MLLx2)[94/100],16q22(CBFBx2)[100/100],17q21.1(RARAx2)[100/100]	ND	ND	abnormalities in chromosome 12p/ t(2;12)	complex karyotype	3	-	HR	HR
252	f	M5	0.561644	ND	ELL::KMT2A PIM3::BRD1	rsa(19;11)(p13.11;q23.3) rsa(22;22)(q13.33;q13.33)	-	-		-	IR	IR
253	f	M7	1.89041	ND	RBM15::MKL1	rsa(1;22)(p13.3;q13.1)	-	-		-	IR	IR
254	f	M2	0.706849	46,XX,inc[15].nuc ish 3q26(EVl1x2)[100/100],8q22(RUNX1T1x2),21q22(RUNX1x2)[100/100],11q23(MLLx2)[100/100],16q22(CBFBx2)[100/100],17q21.1(RARAx2)[99/100]	ND	ND	-	-		-	IR	IR
255	m	M6	0.172603	47,XY,+8[20].nuc ish 8q22(RUNX1T1x3),21q22(RUNX1x2)[98/100]	ND	ND	-	-		-	HR	HR
256	m	M7	1.17534	46,XY,del(1)(p21),inc[2].nuc ish 3q26(EVI1x2)[100/100],8q22(RUNX1T1x2),21q22(RUNX1x2)[100/100],9q34(ABL 1x2),22q11(BCRx2)[94/100],11q23(MLLx2)[100/100],12p13(ETV6x2),21q22(RUNX1x2)[94/100],16q22(CBFBx2)[100/100],17q21.1(RARAx2)[100/100]	ND	ND	-	-		-	IR	IR
257	m	M2	12.3534	ND	-	-	-	-		-	IR	IR
258	f	M7	1.05479	ND	-	-	-	-		-	IR	IR

## Sheet: Tab S3
Supplemental Table 3. Fusion Transcript Breakpoints used for MRD-Monitoring Assay Design
Fusion Transcripts	Reference Sequence Gene 1	Reference Sequence Gene 2	Breakpoint	n	Case N°
BCR::ABL1	NM_004327.3	NM_007313.2	BCR_E06_ABL1_E02	1	44
CBFA2T3::GLIS2	NM_005187.6	NM_032575.3	CBFA2T3_E10_GLIS2_E03	1	130
			CBFA2T3_E11_GLIS2_E04	2	1; 131
CBFB::MYH11	NM_022845.2	NM_001040113.1	CBFB_E05_MYH11_E34	16	132; 133; 136; 138; 139; 140; 141; 142; 143; 144; 145; 146; 147; 148; 149; 150
			CBFB_E05_MYH11_E29	3	134; 135; 137
			CBFB_E04_MYH11_E30	1	151
DDX3X::MLLT10	NM_001356.5	NM_004641.3	DDX3X_E04_MLLT10_E18	1	240
DEK::NUP214	NM_003472	NM_005085	DEK_E09_NUP214_E18	4	38; 39; 40; 41
FUS::ERG	NM_004960.4	NM_001243428.1	FUS_E07_ERG_E12	1	54
KAT6A::CREBBP	NM_006766.5	NM_004380.3	KAT6A_E16_CREEBP_E02	1	206
KAT6A::NCOA1	NM_006766.5	NM_001321703.2	KAT6A_E16_NCOA1_E13	1	207
KMT2A::AFDN	NM_001197104	NM_001291964.2	KMT2A_E08_AFDN_E02	2	42; 43
KMT2A::ARHGAP26	NM_001197104	NM_015071.6	KMT2A_E08_ARHGAP26_E19	1	119
KMT2A::ELL	NM_001197104	NM_006532.3	KMT2A_E08_ELL_E03	1	120
KMT2A::FLNA	NM_001197104	NM_001456.4	KMT2A_E10_FLNA_E12	1	121
KMT2A::LASP1	NM_001197104	NM_006148.4	KMT2A_E08_LASP1_E05	1	122
KMT2A::MLLT1	NM_001197104	NM_005934.4	KMT2A_E08_MLLT1_E02	1	126
			KMT2A_E08_MLLT1_E06	1	124
			KMT2A_E09_MLLT1_E02	1	83
			KMT2A_E10_MLLT1_E07	2	123; 125
MLLT1::KMT2A	NM_001197104	NM_005934.4	MLLT1_E06_KMT2A_E11	1	84
KMT2A::MLLT11	NM_001197104	NM_006818.4	KMT2A_E09_MLLT11_E02	1	82
KMT2A::MLLT3	NM_001197104	NM_004529.4	KMT2A_E08_MLLT3_E06	6	94; 95; 96; 99; 100; 103
			KMT2A_E08_MLLT3_E09	3	90; 97; 102
			KMT2A_E09_MLLT3_E05	1	85
			KMT2A_E09_MLLT3_E06	12	86; 88; 89; 91; 92; 93; 98; 104; 105; 106; 117; 118
			KMT2A_E10_MLLT3_E06	2	87; 101
KMT2A::MLLT10	NM_001197104	NM_004641.3	KMT2A_E07_MLLT10_E09	1	72
			KMT2A_E07_MLLT10_E17	1	78
			KMT2A_E08_MLLT10_E04	1	73
			KMT2A_E08_MLLT10_E09	2	69; 74
			KMT2A_E08_MLLT10_E10	3	71; 75; 80
			KMT2A_E09_MLLT10_E09	2	77; 79
			KMT2A_E09_MLLT10_E10	2	70; 76
KMT2A::MYO1F	NM_001197104	NM_012335.4	KMT2A_E09_MYO1F_E02	1	107
KMT2A::PICALM	NM_001197104	NM_007166.4	KMT2A_E07_PICALM_E02	1	108
KMT2A::SEPTIN6	NM_001197104	NM_015129.6	KMT2A_E09_SEPTIN6_E02	3	110; 112; 113
			KMT2A_E10_SEPTIN6_E02	2	109; 111
KMT2A::USP2	NM_001197104	NM_004205.5	KMT2A_E20_USP2_E03	1	114
MAPK14::MYBL1	NM_001315.2	NM_001080416.4	MAPK14_E01_MYBL1_E02	1	211
MLLT10::TEC	NM_004641.3	NM_003215.3	MLLT10_E08_TEC_E02	1	223
MYB::GATA1	NM_001130173.2	NM_002049.3	MYB_E08_GATA1_E05	4	208; 209; 210; 220
NPM1::CCDC28A	NM_002520.6	NM_015439.3	NPM1_E09_CCDC28A_E02	2	212; 213
NPM1::MLF1	NM_002520.6	NM_022443.5	NPM1_E06_MLF1_E02	1	214
NPM1:OSPC1	NM_002520.6	NM_001330493.2	NPM1_E09_OSCP1_E09	1	215
NUP98::BPTF	NM_016320.4	NM_182641.4	NUP98_E13_BPTF_E24	1	216
NUP98::DDX10	NM_016320.4	NM_004398.4	NUP98_E14_DDX10_E07	1	217
NUP98::KDM5A	NM_016320.4	NM_001042603.3	NUP98_E13_KDM5A_E27	1	219
NUP98::NSD1	NM_016320.4	NM_001365684.1	NUP98_E12_NSD1_E06	10	44; 45; 46; 47; 48; 49; 50; 51; 52; 53
PICALM::MLLT10	NM_007166.4	NM_004641.3	PICALM_E17_MLLT10_E09	1	152
			PICALM_E19_MLLT10_E04	1	218
			PICALM_E19_MLLT10_E09	1	241
PML::RARA	NM_033238.2	NM_000964.4	PML_E03_RARA_E03	8	55; 56; 57; 58; 60; 63; 66; 68
			PML_E06_RARA_E03	6	59; 61; 62; 64; 65; 67
RUNX1::RUNX1T1	NM_001754.4	NM_004349.3	RUNX1_E06_RUNX1T1_E02	35	2; 3; 4; 5; 6; 7; 8; 9; 10; 11; 12; 13; 14; 15; 16; 17; 18; 19; 20; 21; 22; 23; 24; 25; 26; 27; 28; 29; 30; 31; 32; 33; 34; 35; 36
SREBF1::CIC	NM_001005291.3	NM_001304815.2	SREBF1_E07_CIC_E03	1	224
